# Supplementary material for: Genome-Wide Isoform Switching Reveals SR45-Mediated Splicing Control of Arabidopsis Leaf Senescence
Source: Int J Mol Sci. 2025 Oct 8;26(19):9784. doi: 10.3390/ijms26199784 (PMC12525425; doi:10.3390/ijms26199784)
Supplement: Supplementary file 1 [file ijms-26-09784-s001.zip › Supplementary_Tables.xlsx]

## Sheet: Table S1
Table S1	Primers used in this study.
List of primers employed for isoform-specific and gene-level qPCR validation, (5’-3’) .
Gene ID	Gene name	Forword Primer	Reverse Primer
AT5G45890	SAG12	TGCTTTGCCGGTTTCTGTTG	AGCCGCCAGTCGCTTTTATA
AT1G78910	PUS3	CTGGTTGCCGGTTTCAATCG	ACCAAAAGACAAAGCTGCAGC
AT1G78910.1	PUS3.1	ATTCAAACTCATTTCACAAAGGGC	GGATACAAGGTTCCACTT
AT1G78910.2	PUS3.2	CCTTGTGAGTGTCTCTGGTT	GGATACAAGGTTCCACTT
AT1G16610	SR45	TGATGGAAAGGTTGTTAAAGCA	CCTTCTGGGACTTGGTGAAC
AT1G09140	SR30	ACGTTGGGAATTTGCCTGGA	AGCGAGCGAGAACGACTAAG
AT1G55310	SR33	AGGGTTTGGGTTCGTTCAAT	AGCTTCCTCCATGAGCTCCT

## Sheet: Table S2
Table S2	Full list of significant isoform switching events during Arabidopsis leaf senescence.
isoform_id	iso_ref	gene_ref	gene_id	condition_1	condition_2	gene_name	gene_biotype	iso_biotype	gene_overall_mean	gene_value_1	gene_value_2	gene_stderr_1	gene_stderr_2	gene_log2_fold_change	gene_q_value	iso_overall_mean	iso_value_1	iso_value_2	iso_stderr_1	iso_stderr_2	iso_log2_fold_change	iso_q_value	IF_overall	IF1	IF2	dIF	isoform_switch_q_value	gene_switch_q_value	PTC	IR	codingPotentialValue	codingPotential	switchConsequencesGene	pfam_id	pfam_name	pfam_type	e_value
AT2G20340.1	isoComp_00000095	geneComp_00000054	AAS	X16d	X30d	AAS	protein_coding	protein_coding	7.74132	12.5172	2.96548	0.339473	0.882483	-2.07386	NA	5.26457	7.56365	2.96548	2.0883	0.882483	-1.34786	NA	0.804625	0.60925	1	0.39075	0.044877	0.044877	FALSE	0	1	TRUE	FALSE	PF00282.25	Pyridoxal_deC	Domain	2.7e-121
AT2G22250.1	isoComp_00000097	geneComp_00000055	AAT	X16d	X30d	AAT	protein_coding	protein_coding	2.51866	3.42641	1.6109	0.486262	0.167106	-1.0841	NA	0.8914	0.413372	1.36943	0.026761	0.001163	1.70407	NA	0.49065	0.122	0.8593	0.7373	0.00509643	0.00509643	FALSE	0	1	TRUE	TRUE	PF00155.27	Aminotran_1_2	Domain	5.3e-78
AT2G39480.2	isoComp_00000162	geneComp_00000097	ABCB6	X16d	X30d	ABCB6	protein_coding	protein_coding	19.978	6.34525	33.6107	0.388757	2.38601	2.40333	NA	2.54017	0	5.08035	0	3.79066	8.99162	NA	0.071925	0	0.14385	0.14385	0.0368521	0.0355238	FALSE	0	NA	NA	TRUE	PF00005.33	ABC_tran	Domain	2.4e-23
AT1G19800.2	isoComp_00000280	geneComp_00000170	ABCI14	X16d	X30d	ABCI14	protein_coding	protein_coding	6.33962	7.64382	5.03542	0.633749	1.19444	-0.601204	NA	1.25187	2.50373	0	0.619821	0	-7.97369	NA	0.161525	0.32305	0	-0.32305	0.0018394	0.0018394	FALSE	0	0.999999	TRUE	FALSE	PF02405.21	MlaE	Family	6.4e-71
AT1G69040.1	isoComp_00000460	geneComp_00000258	ACR4	X16d	X30d	ACR4	protein_coding	protein_coding	5.2687	7.92857	2.60882	0.898958	0.107228	-1.59996	NA	1.30441	0	2.60882	0	0.107228	8.03277	NA	0.5	0	1	1	0.00383189	0.00199515	FALSE	1	NA	NA	TRUE	PF24931.1	ACT_ACR9_3rd	Domain	2.2e-06
AT5G08370.2	isoComp_00000603	geneComp_00000341	AGAL2	X16d	X30d	AGAL2	protein_coding	protein_coding	6.53438	8.19359	4.87517	0.091352	0.318372	-0.747847	NA	5.30682	5.73848	4.87517	0.450086	0.318372	-0.234771	NA	0.850525	0.70105	1	0.29895	0.00247075	0.00247075	FALSE	0	NA	NA	TRUE	PF16499.11	Melibiase_2	Family	1.4e-79
AT1G22590.2	isoComp_00000706	geneComp_00000404	AGL87	X16d	X30d	AGL87	protein_coding	protein_coding	6.39934	11.7212	1.07742	0.88801	0.342282	-3.43137	NA	0.307291	0.168828	0.445754	0.061009	0.117473	1.34968	NA	0.218275	0.0149	0.42165	0.40675	0.00176667	0.000790753	FALSE	1	0.812044	TRUE	TRUE	PF00319.23	SRF-TF	Domain	7.2e-15
AT1G44170.1	isoComp_00000892	geneComp_00000523	ALDH3H1	X16d	X30d	ALDH3H1	protein_coding	protein_coding	30.2965	6.90198	53.6911	0.0382365	3.20256	2.95778	NA	5.76128	0	11.5226	0	1.52245	10.1715	NA	0.10855	0	0.2171	0.2171	0.000360162	0.000317236	FALSE	0	1	TRUE	TRUE	PF00171.27	Aldedh	Family	1e-82
AT4G34240.2	isoComp_00000895	geneComp_00000524	ALDH3I1	X16d	X30d	ALDH3I1	protein_coding	protein_coding	6.03534	8.29229	3.7784	0.267485	0.334702	-1.13192	NA	0.833001	1.666	0	0.249112	0	-7.38888	NA	0.101025	0.20205	0	-0.20205	0.0210965	0.0210965	FALSE	1	1	TRUE	TRUE	PF00171.27	Aldedh	Family	1.5e-53
AT1G79450.1	isoComp_00000920	geneComp_00000536	ALIS5	X16d	X30d	ALIS5	protein_coding	protein_coding	21.1484	0.250818	42.0459	0.0515895	0.463336	7.33313	NA	20.6556	0	41.3112	0	0.712897	12.0127	NA	0.491225	0	0.98245	0.98245	8.65051e-06	8.65051e-06	FALSE	0	0.999998	TRUE	TRUE	PF03381.20	CDC50	Family	2.4e-90
AT5G57930.1	isoComp_00001098	geneComp_00000650	APO2	X16d	X30d	APO2	protein_coding	protein_coding	30.9723	53.546	8.3985	3.47634	1.0202	-2.67113	NA	19.3574	30.3163	8.3985	4.82554	1.0202	-1.85065	NA	0.787225	0.57445	1	0.42555	0.000809439	0.000809439	FALSE	0	NA	NA	FALSE	PF05634.16	APO_RNA-bind	Family	3.7e-97
AT1G05610.1	isoComp_00001131	geneComp_00000666	APS2	X16d	X30d	APS2	protein_coding	protein_coding	7.43865	9.4481	5.4292	1.04058	0.479249	-0.798157	NA	0.659278	0	1.31856	0	0.316514	7.05371	NA	0.119775	0	0.23955	0.23955	0.000400895	4.00771e-05	FALSE	0	1	TRUE	FALSE	PF25247.1	LbH_GLGC	Repeat	8.4e-45
AT1G27450.1	isoComp_00001137	geneComp_00000669	APT1	X16d	X30d	APT1	protein_coding	protein_coding	44.7202	35.6415	53.799	1.20047	6.42747	0.593885	NA	17.1174	5.97757	28.2572	0.0218425	4.54148	2.23909	NA	0.345275	0.16795	0.5226	0.35465	0.0095809	0.00765439	FALSE	0	0.99983	TRUE	TRUE	PF00156.33	Pribosyltran	Domain	1.6e-17
AT1G06630.6	isoComp_00001952	geneComp_00001149	AT1G06630	X16d	X30d	AT1G06630	protein_coding	protein_coding	6.24847	3.58338	8.91356	0.327455	1.57845	1.31228	NA	0.356452	0.712905	0	0.245037	0	-6.17573	NA	0.10345	0.2069	0	-0.2069	0.0147202	0.0147202	FALSE	0	1	TRUE	TRUE	PF00646.38	F-box	Domain	2.2e-07
AT1G09195.14	isoComp_00002167	geneComp_00001276	AT1G09195	X16d	X30d	AT1G09195	protein_coding	protein_coding	1.64362	1.44917	1.83806	0.0809805	0.124663	0.340861	NA	0.312985	0	0.62597	0	0.168368	5.99089	NA	0.16795	0	0.3359	0.3359	0.0248425	0.0141654	TRUE	0	NA	NA	TRUE	PF02541.22	Ppx-GppA	Family	1.7e-08
AT1G12230.2	isoComp_00002461	geneComp_00001467	AT1G12230	X16d	X30d	AT1G12230	protein_coding	protein_coding	10.5448	14.0793	7.01041	1.82822	1.14748	-1.00497	NA	1.45006	0.600137	2.29998	0.261696	0.558743	1.92067	NA	0.1823	0.0409	0.3237	0.2828	0.0183914	0.0147202	FALSE	0	1	TRUE	FALSE	PF00923.25	TAL_FSA	Domain	8.2e-48
AT1G12290.4	isoComp_00002468	geneComp_00001470	AT1G12290	X16d	X30d	AT1G12290	protein_coding	protein_coding	0.869969	0.291994	1.44794	0.0826995	0.210432	2.27135	NA	0.481471	0	0.962942	0	0.329663	6.60428	NA	0.322775	0	0.64555	0.64555	0.0353866	0.0353866	FALSE	0	NA	NA	TRUE	PF23559.1	WH_DRP	Domain	6.8e-12
AT1G17350.2	isoComp_00002890	geneComp_00001748	AT1G17350	X16d	X30d	AT1G17350	protein_coding	protein_coding	1.79414	2.84125	0.747027	0.0420645	0.309109	-1.91318	NA	0.194198	0	0.388396	0	0.151865	5.31613	NA	0.2629	0	0.5258	0.5258	0.0453894	0.0453894	FALSE	0	0.999931	TRUE	TRUE	PF08547.18	CIA30	Family	2.5e-37
AT1G18390.1	isoComp_00002982	geneComp_00001803	AT1G18390	X16d	X30d	AT1G18390	protein_coding	protein_coding	15.0818	5.19803	24.9657	0.098535	4.84664	2.26171	NA	11.9695	2.28444	21.6546	0.0496935	4.99271	3.23912	NA	0.650225	0.43945	0.861	0.42155	0.0120298	0.0120298	FALSE	0	NA	NA	FALSE	PF07714.23	PK_Tyr_Ser-Thr	Domain	8.9e-46
AT1G19650.3	isoComp_00003091	geneComp_00001872	AT1G19650	X16d	X30d	AT1G19650	protein_coding	protein_coding	6.05286	5.962	6.14373	0.624813	1.9216	0.0432468	NA	0.382163	0.764325	0	0.0435475	0	-6.27487	NA	0.064425	0.12885	0	-0.12885	0.00563876	0.00563876	TRUE	0	NA	NA	TRUE	PF00650.25	CRAL_TRIO	Domain	1.5e-34
AT1G21780.1	isoComp_00003275	geneComp_00001994	AT1G21780	X16d	X30d	AT1G21780	protein_coding	protein_coding	61.3753	11.4278	111.323	0.614002	8.05983	3.28299	NA	56.2945	7.34744	105.242	0.718075	6.02461	3.8385	NA	0.7939	0.6414	0.9464	0.305	0.00591229	0.00591229	FALSE	0	1	TRUE	TRUE	PF00651.37	BTB	Domain	1.4e-21
AT1G22200.2	isoComp_00003306	geneComp_00002015	AT1G22200	X16d	X30d	AT1G22200	protein_coding	protein_coding	15.1153	6.25362	23.9771	0.19922	1.24286	1.93719	NA	5.5571	0	11.1142	0	2.28397	10.1195	NA	0.23485	0	0.4697	0.4697	0.000226677	0.000207446	TRUE	0	NA	NA	TRUE	PF13850.11	ERGIC_N	Domain	6.7e-32
AT1G22430.1	isoComp_00003313	geneComp_00002022	AT1G22430	X16d	X30d	AT1G22430	protein_coding	protein_coding	5.41426	10.4794	0.34916	0.087721	0.181564	-4.86816	NA	4.689	9.378	0	0.70745	0	-9.87467	NA	0.44775	0.8955	0	-0.8955	0.0466906	0.0466906	FALSE	0	1	TRUE	FALSE	PF08240.17	ADH_N	Domain	7e-21
AT1G23230.2	isoComp_00003402	geneComp_00002077	AT1G23230	X16d	X30d	AT1G23230	protein_coding	protein_coding	10.6821	5.3828	15.9814	0.047293	1.62736	1.56819	NA	2.27687	3.13603	1.41771	0.28006	0.0286915	-1.13983	NA	0.335825	0.5822	0.08945	-0.49275	0.000125205	0.000125205	FALSE	0	1	TRUE	FALSE	PF11573.13	Med23	Family	2.2e-31
AT1G29790.1	isoComp_00003884	geneComp_00002419	AT1G29790	X16d	X30d	AT1G29790	protein_coding	protein_coding	8.79189	10.8203	6.76345	2.15042	1.84373	-0.677114	NA	7.27681	7.79017	6.76345	2.50225	1.84373	-0.203615	NA	0.85085	0.7017	1	0.2983	0.00316772	0.00316772	FALSE	0	1	TRUE	FALSE	PF03141.22	Methyltransf_29	Family	3.5e-07
AT1G30280.1	isoComp_00003925	geneComp_00002446	AT1G30280	X16d	X30d	AT1G30280	protein_coding	protein_coding	0.638668	0.861046	0.416291	0.205035	0.128879	-1.03091	NA	0.448941	0.861046	0.0368365	0.205035	0.0368365	-4.21704	NA	0.533775	1	0.06755	-0.93245	0.013379	0.013379	FALSE	0	1	TRUE	TRUE	NA	NA	NA	NA
AT1G32190.1	isoComp_00004067	geneComp_00002542	AT1G32190	X16d	X30d	AT1G32190	protein_coding	protein_coding	1.66913	2.68407	0.654184	0.0445995	0.188441	-2.02013	NA	0.900353	1.14652	0.654184	0.135425	0.188441	-0.800137	NA	0.713225	0.42645	1	0.57355	0.0207924	0.0207924	FALSE	0	NA	NA	TRUE	NA	NA	NA	NA
AT1G33420.2	isoComp_00004146	geneComp_00002597	AT1G33420	X16d	X30d	AT1G33420	protein_coding	protein_coding	5.22799	1.67613	8.77984	0.006504	1.2245	2.38212	NA	0.767739	0	1.53548	0	0.039582	7.27191	NA	0.0895	0	0.179	0.179	0.0397192	0.0262691	FALSE	0	1	TRUE	TRUE	PF00628.35	PHD	Domain	4.6e-08
AT1G35220.1	isoComp_00004248	geneComp_00002667	AT1G35220	X16d	X30d	AT1G35220	protein_coding	protein_coding	1.70859	0.994555	2.42263	0.126379	0.137745	1.27596	NA	1.43113	0.994555	1.8677	0.126379	0.0968705	0.902412	NA	0.88785	1	0.7757	-0.2243	0.0207924	0.0207924	TRUE	0	1	TRUE	FALSE	PF14648.11	FAM91_C	Family	3.1e-20
AT1G35350.1	isoComp_00004262	geneComp_00002673	AT1G35350	X16d	X30d	AT1G35350	protein_coding	protein_coding	5.17125	3.43621	6.90629	0.315738	0.880238	1.00499	NA	4.11445	1.7941	6.43479	0.077827	0.802156	1.83686	NA	0.72825	0.52445	0.93205	0.4076	0.0004442	0.0004442	FALSE	0	1	TRUE	TRUE	PF03105.24	SPX	Domain	1.9e-70
AT1G47570.1	isoComp_00004459	geneComp_00002829	AT1G47570	X16d	X30d	AT1G47570	protein_coding	protein_coding	7.02386	4.26005	9.78768	0.116714	0.834761	1.19819	NA	1.43381	0.164237	2.70338	0.007502	0.442852	3.96097	NA	0.1603	0.0385	0.2821	0.2436	0.0468446	0.0468446	FALSE	0	NA	NA	TRUE	PF17979.7	zf-CRD	Domain	1.8e-48
AT1G49050.2	isoComp_00004582	geneComp_00002913	AT1G49050	X16d	X30d	AT1G49050	protein_coding	protein_coding	20.0047	7.55909	32.4503	0.405859	9.01137	2.10049	NA	3.84184	0	7.68367	0	4.89271	9.58753	NA	0.1056	0	0.2112	0.2112	0.00488387	0.00488387	FALSE	0	1	TRUE	TRUE	PF14543.11	TAXi_N	Domain	5.1e-47
AT1G51720.4	isoComp_00004788	geneComp_00003053	AT1G51720	X16d	X30d	AT1G51720	protein_coding	protein_coding	18.7637	6.76933	30.758	0.716423	0.033951	2.18222	NA	4.83373	0	9.66746	0	3.49697	9.91848	NA	0.157075	0	0.31415	0.31415	0.00123972	0.000929984	FALSE	0	1	TRUE	TRUE	PF25431.1	zf-C17orf113	Domain	1.8e-25
AT1G52310.2	isoComp_00004837	geneComp_00003086	AT1G52310	X16d	X30d	AT1G52310	protein_coding	protein_coding	2.58157	3.16023	2.00292	0.143251	0.521054	-0.655293	NA	2.14228	2.28165	2.00292	0.351643	0.521054	-0.187092	NA	0.8592	0.7184	1	0.2816	0.0145762	0.0145762	FALSE	1	1	TRUE	TRUE	PF00059.27	Lectin_C	Domain	1.1e-08
AT1G52370.4	isoComp_00004854	geneComp_00003093	AT1G52370	X16d	X30d	AT1G52370	protein_coding	protein_coding	7.60339	5.25279	9.95398	0.493032	1.13041	0.920894	NA	6.55418	5.22712	7.88125	0.518705	0.64554	0.59148	NA	0.894625	0.9946	0.79465	-0.19995	0.0152428	0.0152428	FALSE	0	NA	NA	FALSE	PF00237.24	Ribosomal_L22	Domain	1e-28
AT1G56000.2	isoComp_00005181	geneComp_00003313	AT1G56000	X16d	X30d	AT1G56000	protein_coding	protein_coding	7.11166	5.83475	8.38857	0.676167	2.40781	0.523003	NA	1.22768	0	2.45537	0	0.342012	7.94566	NA	0.153125	0	0.30625	0.30625	0.00231124	0.000963867	FALSE	0	1	TRUE	TRUE	PF01593.30	Amino_oxidase	Domain	4.8e-07
AT1G61440.3	isoComp_00005493	geneComp_00003508	AT1G61440	X16d	X30d	AT1G61440	protein_coding	protein_coding	2.23075	0.029998	4.43151	0.013394	0.497569	6.79498	NA	2.16268	0	4.32536	0	0.439103	8.76001	NA	0.488625	0	0.97725	0.97725	0.0352902	0.0352902	FALSE	0	NA	NA	TRUE	PF08276.17	PAN_2	Domain	3e-18
AT1G63640.2	isoComp_00005714	geneComp_00003650	AT1G63640	X16d	X30d	AT1G63640	protein_coding	protein_coding	1.80004	1.37092	2.22917	0.173705	0.147956	0.697341	NA	0.328657	0	0.657313	0	0.061985	6.06029	NA	0.14715	0	0.2943	0.2943	0.00145428	0.00145428	FALSE	0	NA	NA	FALSE	PF00307.36	CH	Domain	8.5e-08
AT1G68580.3	isoComp_00006135	geneComp_00003926	AT1G68580	X16d	X30d	AT1G68580	protein_coding	protein_coding	14.5131	4.88183	24.1444	0.0925945	4.05109	2.30384	NA	0.43655	0.8731	0	0.244672	0	-6.4645	NA	0.089925	0.17985	0	-0.17985	0.000132446	0.000132446	FALSE	1	NA	NA	TRUE	PF01426.24	BAH	Domain	1.5e-12
AT1G69800.2	isoComp_00006233	geneComp_00003993	AT1G69800	X16d	X30d	AT1G69800	protein_coding	protein_coding	5.25915	3.86612	6.65217	0.347272	1.13375	0.781381	NA	0.391396	0.782793	0	0.086888	0	-6.30887	NA	0.103075	0.20615	0	-0.20615	0.00647626	0.00647626	FALSE	0	1	TRUE	TRUE	PF00571.33	CBS	Domain	1e-06
AT1G72640.2	isoComp_00006471	geneComp_00004153	AT1G72640	X16d	X30d	AT1G72640	protein_coding	protein_coding	8.59769	15.9178	1.2776	1.453	0.021856	-3.62879	NA	3.25088	6.50176	0	0.850321	0	-9.3469	NA	0.2084	0.4168	0	-0.4168	0.0424795	0.0424795	FALSE	0	NA	NA	TRUE	PF13460.12	NAD_binding_10	Domain	2.8e-15
AT1G74750.4	isoComp_00006666	geneComp_00004275	AT1G74750	X16d	X30d	AT1G74750	protein_coding	protein_coding	2.18365	1.23638	3.13091	0.012021	0.411166	1.33344	NA	0.854171	0	1.70834	0	0.577867	7.42487	NA	0.265275	0	0.53055	0.53055	0.00178213	0.00178213	FALSE	0	NA	NA	FALSE	PF13041.12	PPR_2	Repeat	2.2e-16
AT1G75180.3	isoComp_00006697	geneComp_00004298	AT1G75180	X16d	X30d	AT1G75180	protein_coding	protein_coding	11.5291	9.50468	13.5535	1.11449	2.21226	0.511504	NA	6.99193	0.552782	13.4311	0.005314	2.3347	4.57793	NA	0.524125	0.05905	0.9892	0.93015	0.000130527	0.000130527	FALSE	0	1	TRUE	FALSE	NA	NA	NA	NA
AT1G77280.1	isoComp_00006878	geneComp_00004424	AT1G77280	X16d	X30d	AT1G77280	protein_coding	protein_coding	3.97425	1.40462	6.54387	0.07779	0.671088	2.21193	NA	0.839836	0	1.67967	0	0.787375	7.4006	NA	0.12345	0	0.2469	0.2469	0.0246634	0.0209191	FALSE	0	NA	NA	TRUE	PF00582.32	Usp	Domain	4.1e-09
AT1G78910.2	isoComp_00007025	geneComp_00004518	AT1G78910	X16d	X30d	AT1G78910	protein_coding	protein_coding	2.21108	1.99571	2.42645	0.128198	0.0245405	0.28067	NA	0.809304	0	1.61861	0	0.210796	7.3475	NA	0.333125	0	0.66625	0.66625	0.000568576	0.000308799	FALSE	0	1	TRUE	TRUE	PF00849.27	PseudoU_synth_2	Family	1.9e-24
AT1G79740.4	isoComp_00007089	geneComp_00004555	AT1G79740	X16d	X30d	AT1G79740	protein_coding	protein_coding	4.42838	3.80885	5.04791	0.053064	0.646261	0.405403	NA	0.84936	1.69872	0	0.320538	0	-7.41677	NA	0.223625	0.44725	0	-0.44725	0.000230366	0.000230366	FALSE	0	1	TRUE	TRUE	PF04937.20	DUF659	Family	3.1e-53
AT1G80960.4	isoComp_00007206	geneComp_00004618	AT1G80960	X16d	X30d	AT1G80960	protein_coding	protein_coding	4.62604	2.19752	7.05455	0.184496	0.726226	1.67817	NA	0.235324	0.470648	0	0.1549	0	-5.58691	NA	0.104875	0.20975	0	-0.20975	0.00375849	0.00375849	FALSE	0	1	TRUE	FALSE	PF00646.38	F-box	Domain	8.2e-10
AT2G02960.6	isoComp_00007350	geneComp_00004705	AT2G02960	X16d	X30d	AT2G02960	protein_coding	protein_coding	10.3962	5.10119	15.6913	0.051344	2.31044	1.61915	NA	2.3456	0	4.69119	0	1.81144	8.87688	NA	0.1441	0	0.2882	0.2882	0.00164592	0.00164592	FALSE	0	0.999997	TRUE	TRUE	PF12906.13	RINGv	Domain	1.4e-13
AT2G07629.1	isoComp_00007585	geneComp_00004870	AT2G07629	X16d	X30d	AT2G07629	protein_coding	protein_coding	485.801	184.855	786.747	35.7143	185.308	2.08944	NA	72.2417	7.69381	136.79	0.965757	32.8924	4.15035	NA	0.107925	0.0422	0.17365	0.13145	0.0178622	0.0172639	FALSE	0	0.996201	TRUE	FALSE	NA	NA	NA	NA
AT2G17036.1	isoComp_00007920	geneComp_00005132	AT2G17036	X16d	X30d	AT2G17036	protein_coding	protein_coding	0.874983	0.868186	0.88178	0.091799	0.077574	0.0221613	NA	0.51964	0.1575	0.88178	0.0213695	0.077574	2.41252	NA	0.59305	0.1861	1	0.8139	0.00645747	0.00645747	FALSE	0	NA	NA	FALSE	PF03478.24	Beta-prop_KIB1-4	Repeat	8.4e-35
AT2G17500.4	isoComp_00007951	geneComp_00005151	AT2G17500	X16d	X30d	AT2G17500	protein_coding	protein_coding	141.216	1.6611	280.77	0.202643	21.2676	7.3925	NA	103.785	1.6611	205.909	0.202643	5.32737	6.94514	NA	0.869525	1	0.73905	-0.26095	0.0206752	0.0206752	FALSE	0	1	TRUE	FALSE	PF03547.23	Mem_trans	Family	6.2e-102
AT2G23940.1	isoComp_00008403	geneComp_00005472	AT2G23940	X16d	X30d	AT2G23940	protein_coding	protein_coding	5.33397	6.10807	4.55988	0.566882	0.495402	-0.42092	NA	4.21521	3.87055	4.55988	0.82602	0.495402	0.235896	NA	0.81325	0.6265	1	0.3735	0.0205287	0.0205287	FALSE	1	NA	NA	TRUE	PF05620.16	TMEM208_SND2	Family	7.4e-58
AT2G24250.1	isoComp_00008441	geneComp_00005487	AT2G24250	X16d	X30d	AT2G24250	protein_coding	protein_coding	1.75802	1.35326	2.16278	0.157855	0.273229	0.672479	NA	0.478845	0	0.957691	0	0.100797	6.59647	NA	0.222	0	0.444	0.444	0.00609828	0.00270323	FALSE	0	1	TRUE	FALSE	PF03478.24	Beta-prop_KIB1-4	Repeat	1.3e-21
AT2G27340.5	isoComp_00008691	geneComp_00005647	AT2G27340	X16d	X30d	AT2G27340	protein_coding	protein_coding	0.781818	0.832492	0.731143	0.183195	0.226113	-0.184913	NA	0.381499	0.762999	0	0.171684	0	-6.27239	NA	0.457725	0.91545	0	-0.91545	0.022674	0.022674	FALSE	0	NA	NA	TRUE	PF02585.22	PIG-L	Family	5.6e-23
AT2G27720.2	isoComp_00008721	geneComp_00005670	AT2G27720	X16d	X30d	AT2G27720	protein_coding	protein_coding	49.1889	50.8404	47.5374	4.63779	3.46548	-0.0968917	NA	4.53647	9.07294	0	0.177305	0	-9.82702	NA	0.0898	0.1796	0	-0.1796	0.000256887	0.000256887	FALSE	0	NA	NA	TRUE	PF00428.24	Ribosomal_60s	Family	1e-19
AT2G30600.1	isoComp_00008913	geneComp_00005807	AT2G30600	X16d	X30d	AT2G30600	protein_coding	protein_coding	31.7316	17.9768	45.4864	0.462788	1.63869	1.33881	NA	10.033	1.3914	18.6747	0.121958	2.35711	3.73691	NA	0.2434	0.0776	0.4092	0.3316	0.00230583	0.0014026	FALSE	0	1	TRUE	TRUE	PF07707.21	BACK	Domain	1.5e-07
AT2G34300.2	isoComp_00009224	geneComp_00006003	AT2G34300	X16d	X30d	AT2G34300	protein_coding	protein_coding	2.08956	3.27862	0.900509	0.080545	0.0951315	-1.85274	NA	1.69905	2.4976	0.900509	0.006403	0.0951315	-1.46156	NA	0.8811	0.7622	1	0.2378	0.0411532	0.0411532	FALSE	0	1	TRUE	FALSE	PF03141.22	Methyltransf_29	Family	1.9e-236
AT2G34450.2	isoComp_00009241	geneComp_00006013	AT2G34450	X16d	X30d	AT2G34450	protein_coding	protein_coding	4.55641	2.42045	6.69238	0.433758	1.48044	1.46345	NA	1.44754	0	2.89508	0	1.18685	8.18244	NA	0.206825	0	0.41365	0.41365	0.0493309	0.0493309	FALSE	0	0.986185	TRUE	FALSE	PF00505.25	HMG_box	Domain	8.8e-17
AT2G35140.1	isoComp_00009283	geneComp_00006043	AT2G35140	X16d	X30d	AT2G35140	protein_coding	protein_coding	0.573817	0.147231	1.0004	0.0715515	0.0214905	2.68397	NA	0.421741	0	0.843482	0	0.067367	6.41529	NA	0.421025	0	0.84205	0.84205	0.0162653	0.0162653	FALSE	0	NA	NA	FALSE	PF10539.14	Dev_Cell_Death	Domain	6.1e-49
AT2G37930.1	isoComp_00009512	geneComp_00006197	AT2G37930	X16d	X30d	AT2G37930	protein_coding	protein_coding	1.41219	2.29805	0.526331	0.439935	0.278811	-2.10548	NA	0.856789	1.71358	0	0.608349	0	-7.42926	NA	0.3607	0.7214	0	-0.7214	0.0355238	0.0355238	FALSE	0	1	TRUE	FALSE	PF12043.14	DUF3527	Family	1e-29
AT2G38370.1	isoComp_00009543	geneComp_00006220	AT2G38370	X16d	X30d	AT2G38370	protein_coding	protein_coding	0.787119	0.876366	0.697873	0.0777735	0.121743	-0.324411	NA	0.48339	0.268906	0.697873	0.104957	0.121743	1.34371	NA	0.649275	0.29855	1	0.70145	0.0145762	0.0145762	FALSE	0	NA	NA	FALSE	PF05701.16	WEMBL	Coiled-coil	3.6e-10
AT2G39920.1	isoComp_00009672	geneComp_00006302	AT2G39920	X16d	X30d	AT2G39920	protein_coding	protein_coding	9.12499	5.13274	13.1172	0.341881	0.57206	1.35195	NA	0.463925	0.927851	0	0.52583	0	-6.55129	NA	0.08735	0.1747	0	-0.1747	0.0467358	0.0467358	FALSE	0	NA	NA	FALSE	PF03767.20	Acid_phosphat_B	Family	1.3e-20
AT2G40935.6	isoComp_00009784	geneComp_00006365	AT2G40935	X16d	X30d	AT2G40935	protein_coding	protein_coding	1.67045	1.67711	1.66379	0.168516	0.241562	-0.0114346	NA	0.674566	0	1.34913	0	0.080001	7.08654	NA	0.410625	0	0.82125	0.82125	0.00788945	0.00788945	FALSE	0	0.998912	TRUE	TRUE	PF04749.22	PLAC8	Family	1.2e-28
AT2G40960.1	isoComp_00009788	geneComp_00006367	AT2G40960	X16d	X30d	AT2G40960	protein_coding	protein_coding	2.68048	4.44787	0.913091	0.18155	0.077745	-2.27181	NA	1.06003	1.20697	0.913091	0.293287	0.077745	-0.398754	NA	0.634575	0.26915	1	0.73085	0.0042744	0.00383189	FALSE	1	NA	NA	TRUE	PF12752.12	SUZ	Domain	1.4e-10
AT2G42300.2	isoComp_00009915	geneComp_00006452	AT2G42300	X16d	X30d	AT2G42300	protein_coding	protein_coding	11.4845	16.5364	6.43261	2.10148	1.0067	-1.3608	NA	3.60572	7.21143	0	3.56421	0	-9.49614	NA	0.207725	0.41545	0	-0.41545	0.00562853	0.00562853	TRUE	0	0.99956	TRUE	TRUE	PF00010.31	HLH	Domain	0.00011
AT2G44140.3	isoComp_00010093	geneComp_00006566	AT2G44140	X16d	X30d	AT2G44140	protein_coding	protein_coding	44.3179	14.345	74.2908	0.1339	4.14771	2.37183	NA	3.87378	0	7.74757	0	4.41066	9.59946	NA	0.05065	0	0.1013	0.1013	0.011172	0.011172	FALSE	1	NA	NA	FALSE	PF03416.26	Peptidase_C54	Domain	6.7e-90
AT2G45720.1	isoComp_00010216	geneComp_00006649	AT2G45720	X16d	X30d	AT2G45720	protein_coding	protein_coding	7.99319	1.80878	14.1776	0.0594575	1.39246	2.96359	NA	6.269	0.231639	12.3064	0.0791515	0.459361	5.67158	NA	0.500025	0.1268	0.87325	0.74645	0.00316772	0.00316772	FALSE	0	1	TRUE	FALSE	PF00514.29	Arm	Repeat	0.00012
AT2G46320.5	isoComp_00010270	geneComp_00006679	AT2G46320	X16d	X30d	AT2G46320	protein_coding	protein_coding	17.4217	5.25264	29.5907	0.34983	2.51363	2.49177	NA	4.07264	0	8.14528	0	3.8141	9.67159	NA	0.133125	0	0.26625	0.26625	0.0105027	0.0105027	FALSE	0	NA	NA	TRUE	PF00153.32	Mito_carr	Repeat	3.6e-05
AT2G47850.1	isoComp_00010376	geneComp_00006750	AT2G47850	X16d	X30d	AT2G47850	protein_coding	protein_coding	8.08848	6.65475	9.52222	0.173929	0.557477	0.51626	NA	1.2794	0	2.55879	0	1.4375	8.00495	NA	0.1304	0	0.2608	0.2608	0.00704727	0.00704727	FALSE	1	NA	NA	TRUE	PF00642.30	zf-CCCH	Family	1.3e-10
AT2G48020.2	isoComp_00010394	geneComp_00006760	AT2G48020	X16d	X30d	AT2G48020	protein_coding	protein_coding	14.4686	17.8047	11.1324	0.417867	1.07945	-0.677001	NA	1.19156	2.38311	0	0.586284	0	-7.90275	NA	0.066575	0.13315	0	-0.13315	0.0014026	0.0014026	FALSE	1	1	TRUE	TRUE	PF00083.30	Sugar_tr	Family	5.6e-91
AT3G03773.2	isoComp_00010683	geneComp_00006944	AT3G03773	X16d	X30d	AT3G03773	protein_coding	protein_coding	4.24298	2.16742	6.31854	0.51593	1.10144	1.53926	NA	2.03581	0	4.07163	0	1.48434	8.673	NA	0.311175	0	0.62235	0.62235	0.00591229	0.00591229	FALSE	0	NA	NA	TRUE	PF04969.22	CS	Domain	2.2e-05
AT3G05700.2	isoComp_00010870	geneComp_00007058	AT3G05700	X16d	X30d	AT3G05700	protein_coding	protein_coding	18.8937	2.75806	35.0292	0.117993	2.75397	3.66202	NA	18.1473	2.04767	34.2469	0.244914	2.69181	4.05731	NA	0.8588	0.73995	0.97765	0.2377	0.00415384	0.00415384	FALSE	1	NA	NA	TRUE	PF14571.11	Di19_C	Family	5.8e-18
AT3G06330.4	isoComp_00010920	geneComp_00007089	AT3G06330	X16d	X30d	AT3G06330	protein_coding	protein_coding	10.487	11.6103	9.36367	0.632912	0.513798	-0.30996	NA	3.681	7.36201	0	2.62861	0	-9.52591	NA	0.3118	0.6236	0	-0.6236	0.0014026	0.0014026	FALSE	0	0.999995	TRUE	TRUE	PF12906.13	RINGv	Domain	2.1e-14
AT3G06590.2	isoComp_00010945	geneComp_00007103	AT3G06590	X16d	X30d	AT3G06590	protein_coding	protein_coding	24.1975	12.1697	36.2253	0.743443	3.72502	1.57292	NA	4.90468	0.334466	9.47489	0.106843	2.71035	4.7832	NA	0.142325	0.0281	0.25655	0.22845	0.0249947	0.0219766	FALSE	0	0.975686	TRUE	FALSE	NA	NA	NA	NA
AT3G08505.2	isoComp_00011107	geneComp_00007203	AT3G08505	X16d	X30d	AT3G08505	protein_coding	protein_coding	3.26238	2.90914	3.61561	0.0326835	0.382184	0.31268	NA	2.43379	1.25197	3.61561	0.374169	0.382184	1.52254	NA	0.715925	0.43185	1	0.56815	0.00342671	0.00342671	TRUE	0	NA	NA	FALSE	PF14608.12	zf-CCCH_2	Domain	0.0021
AT3G09040.1	isoComp_00011165	geneComp_00007240	AT3G09040	X16d	X30d	AT3G09040	protein_coding	protein_coding	0.426145	0.166417	0.685872	0.020649	0.0032915	1.97983	NA	0.211082	0	0.422164	0	0.015959	5.43351	NA	0.307825	0	0.61565	0.61565	0.0227346	0.0227346	TRUE	0	NA	NA	FALSE	PF01535.26	PPR	Repeat	1.3e-05
AT3G09250.3	isoComp_00011187	geneComp_00007254	AT3G09250	X16d	X30d	AT3G09250	protein_coding	protein_coding	16.8301	9.38313	24.2771	0.585156	0.419243	1.37051	NA	0.754624	1.50925	0	0.793894	0	-7.24721	NA	0.078075	0.15615	0	-0.15615	0.0204297	0.0204297	FALSE	0	NA	NA	FALSE	PF13474.12	SnoaL_3	Domain	5.2e-21
AT3G15940.1	isoComp_00011801	geneComp_00007661	AT3G15940	X16d	X30d	AT3G15940	protein_coding	protein_coding	6.24324	7.30892	5.17756	0.0493365	0.50737	-0.496575	NA	0.650424	0	1.30085	0	0.416506	7.03436	NA	0.130825	0	0.26165	0.26165	0.00145428	0.000941845	FALSE	0	1	TRUE	FALSE	PF16994.11	Glyco_trans_4_5	Family	1.1e-75
AT3G20870.1	isoComp_00012199	geneComp_00007926	AT3G20870	X16d	X30d	AT3G20870	protein_coding	protein_coding	5.29599	4.03085	6.56112	0.152808	0.894666	0.701479	NA	0.928068	1.56068	0.295455	0.352433	0.0111085	-2.36236	NA	0.215275	0.38445	0.0461	-0.33835	0.0312544	0.0312544	FALSE	1	NA	NA	TRUE	PF02535.28	Zip	Family	2.1e-21
AT3G20890.2	isoComp_00012203	geneComp_00007927	AT3G20890	X16d	X30d	AT3G20890	protein_coding	protein_coding	4.32137	1.02528	7.61746	0.0437405	0.059032	2.88118	NA	2.39674	0	4.79347	0	1.22721	8.90793	NA	0.314025	0	0.62805	0.62805	0.0149	0.0145762	FALSE	0	NA	NA	TRUE	PF00076.28	RRM_1	Domain	5.2e-10
AT3G22260.5	isoComp_00012311	geneComp_00008000	AT3G22260	X16d	X30d	AT3G22260	protein_coding	protein_coding	25.703	3.25203	48.1539	0.094291	0.435105	3.88411	NA	8.4051	0	16.8102	0	1.57252	10.716	NA	0.1744	0	0.3488	0.3488	0.000962591	0.000962591	FALSE	0	NA	NA	FALSE	PF02338.25	OTU	Family	2.2e-13
AT3G26440.2	isoComp_00012616	geneComp_00008220	AT3G26440	X16d	X30d	AT3G26440	protein_coding	protein_coding	42.5049	0.314169	84.6955	0.025196	8.48285	8.02957	NA	0.130092	0.0428175	0.217367	0.0223225	0.005583	2.10593	NA	0.067	0.1314	0.0026	-0.1288	0.000929984	0.000929984	FALSE	0	0.999902	TRUE	FALSE	PF05212.18	DUF707	Family	1.3e-137
AT3G28460.3	isoComp_00012805	geneComp_00008333	AT3G28460	X16d	X30d	AT3G28460	protein_coding	protein_coding	2.44125	4.36553	0.516969	0.202623	0.078443	-3.05367	NA	1.13248	1.74799	0.516969	0.049473	0.078443	-1.73814	NA	0.700375	0.40075	1	0.59925	0.0262998	0.0262998	TRUE	0	0.999839	TRUE	TRUE	PF03602.21	Cons_hypoth95	Family	3.2e-49
AT3G47630.5	isoComp_00013327	geneComp_00008706	AT3G47630	X16d	X30d	AT3G47630	protein_coding	protein_coding	3.08535	2.46658	3.70413	0.224619	0.223672	0.584675	NA	0.547205	1.09441	0	0.283249	0	-6.78713	NA	0.218425	0.43685	0	-0.43685	0.00316772	0.00316772	FALSE	0	0.999289	TRUE	TRUE	PF09139.17	Tam41_Mmp37	Family	1.7e-86
AT3G48380.1	isoComp_00013372	geneComp_00008741	AT3G48380	X16d	X30d	AT3G48380	protein_coding	protein_coding	6.44712	4.35735	8.5369	0.0742995	0.105819	0.968643	NA	5.52526	2.51363	8.5369	0.456463	0.105819	1.7599	NA	0.789425	0.57885	1	0.42115	0.000260809	0.000260809	FALSE	0	NA	NA	FALSE	PF20908.2	UfSP2_N	Domain	6.6e-10
AT3G51270.1	isoComp_00013590	geneComp_00008903	AT3G51270	X16d	X30d	AT3G51270	protein_coding	protein_coding	4.3569	5.36703	3.34678	0.923112	0.660829	-0.679732	NA	0.715229	1.43046	0	0.033808	0	-7.17038	NA	0.136775	0.27355	0	-0.27355	0.0064664	0.0064664	FALSE	0	1	TRUE	FALSE	PF09202.17	Rio2_N	Domain	9.4e-34
AT3G52155.3	isoComp_00013683	geneComp_00008956	AT3G52155	X16d	X30d	AT3G52155	protein_coding	protein_coding	11.1153	14.5601	7.67044	0.157944	0.491866	-0.923753	NA	3.44703	6.89406	0	0.882799	0	-9.4313	NA	0.23645	0.4729	0	-0.4729	0.000249809	0.000249809	FALSE	0	NA	NA	FALSE	PF00300.27	His_Phos_1	Domain	2.2e-08
AT3G53440.1	isoComp_00013774	geneComp_00009023	AT3G53440	X16d	X30d	AT3G53440	protein_coding	protein_coding	1.04458	1.07668	1.01248	0.063787	0.446219	-0.0878565	NA	0.702331	0.392182	1.01248	0.138447	0.446219	1.34615	NA	0.67895	0.3579	1	0.6421	0.0124258	0.0124258	FALSE	1	NA	NA	TRUE	NA	NA	NA	NA
AT3G53830.4	isoComp_00013802	geneComp_00009040	AT3G53830	X16d	X30d	AT3G53830	protein_coding	protein_coding	2.24482	2.79411	1.69552	0.164278	0.06281	-0.717328	NA	0.366299	0.732598	0	0.127593	0	-6.21451	NA	0.130225	0.26045	0	-0.26045	0.0279105	0.0279105	FALSE	1	NA	NA	TRUE	PF25390.1	WD40_RLD	Repeat	1.3e-56
AT3G54750.5	isoComp_00013883	geneComp_00009088	AT3G54750	X16d	X30d	AT3G54750	protein_coding	protein_coding	1.39038	1.8283	0.952462	0.31018	0.0979715	-0.933566	NA	0.299945	0.599889	0	0.102815	0	-5.93047	NA	0.164	0.328	0	-0.328	0.0372208	0.0372208	FALSE	0	1	TRUE	FALSE	NA	NA	NA	NA
AT3G58760.3	isoComp_00014249	geneComp_00009323	AT3G58760	X16d	X30d	AT3G58760	protein_coding	protein_coding	8.50505	5.39757	11.6125	0.61125	0.515619	1.10387	NA	1.10171	0	2.20342	0	0.910969	7.79013	NA	0.093325	0	0.18665	0.18665	0.00577556	0.00577556	FALSE	0	NA	NA	TRUE	PF12796.13	Ank_2	Repeat	2.7e-15
AT3G63400.3	isoComp_00014685	geneComp_00009592	AT3G63400	X16d	X30d	AT3G63400	protein_coding	protein_coding	12.7544	10.2545	15.2543	0.602659	0.306323	0.572504	NA	2.76204	0.544818	4.97927	0.117384	1.17912	3.16874	NA	0.188825	0.05265	0.325	0.27235	0.0379826	0.0379826	FALSE	0	1	TRUE	FALSE	PF00160.26	Pro_isomerase	Domain	2e-47
AT4G00700.1	isoComp_00014750	geneComp_00009631	AT4G00700	X16d	X30d	AT4G00700	protein_coding	protein_coding	176.385	1.29916	351.47	0.310611	69.3552	8.06866	NA	20.192	0	40.3839	0	9.50483	11.9799	NA	0.057	0	0.114	0.114	0.0152977	0.0151794	FALSE	1	1	TRUE	TRUE	PF08372.16	PRT_C	Family	1.9e-78
AT4G03230.7	isoComp_00014992	geneComp_00009791	AT4G03230	X16d	X30d	AT4G03230	protein_coding	protein_coding	1.28429	0.546006	2.02258	0.0046715	0.284274	1.87014	NA	0.543791	0	1.08758	0	0.555376	6.77818	NA	0.2546	0	0.5092	0.5092	0.0392938	0.0392938	FALSE	0	NA	NA	TRUE	PF07714.23	PK_Tyr_Ser-Thr	Domain	4.1e-45
AT4G12990.7	isoComp_00015521	geneComp_00010168	AT4G12990	X16d	X30d	AT4G12990	protein_coding	protein_coding	2.26952	1.33168	3.20736	0.28099	0.106909	1.26184	NA	0.28011	0.560221	0	0.088659	0	-5.83345	NA	0.2128	0.4256	0	-0.4256	0.0445765	0.0445765	FALSE	0	NA	NA	TRUE	NA	NA	NA	NA
AT4G13800.10	isoComp_00015598	geneComp_00010213	AT4G13800	X16d	X30d	AT4G13800	protein_coding	protein_coding	3.24521	5.49487	0.995547	0.113038	0.01381	-2.45273	NA	2.46462	4.92924	0	0.323293	0	-8.94814	NA	0.4481	0.8962	0	-0.8962	0.000260809	0.000260809	FALSE	0	NA	NA	TRUE	PF05653.20	Mg_trans_NIPA	Family	6.2e-150
AT4G15010.3	isoComp_00015725	geneComp_00010290	AT4G15010	X16d	X30d	AT4G15010	protein_coding	protein_coding	7.59071	3.52737	11.6541	0.111504	1.21664	1.72132	NA	2.18223	0	4.36446	0	1.36457	8.77296	NA	0.183125	0	0.36625	0.36625	0.00073829	0.000576178	FALSE	0	1	TRUE	FALSE	PF00153.32	Mito_carr	Repeat	1.7e-05
AT4G16070.2	isoComp_00015811	geneComp_00010353	AT4G16070	X16d	X30d	AT4G16070	protein_coding	protein_coding	8.37257	2.85352	13.8916	0.149499	0.917671	2.27939	NA	0.287617	0.575234	0	0.390073	0	-5.87094	NA	0.104675	0.20935	0	-0.20935	0.0428496	0.0428496	FALSE	0	1	TRUE	FALSE	PF03893.22	Lipase3_N	Domain	1.4e-21
AT4G18372.1	isoComp_00016046	geneComp_00010505	AT4G18372	X16d	X30d	AT4G18372	protein_coding	protein_coding	4.63649	2.3652	6.90778	0.153647	0.036353	1.54226	NA	2.26341	2.3652	2.16161	0.153647	0.825568	-0.129282	NA	0.65615	1	0.3123	-0.6877	0.0408285	0.0408285	NA	0	0.289486	FALSE	FALSE	NA	NA	NA	NA
AT4G21110.1	isoComp_00016289	geneComp_00010659	AT4G21110	X16d	X30d	AT4G21110	protein_coding	protein_coding	40.4279	17.0524	63.8034	1.4123	5.46025	1.90304	NA	39.3196	14.8358	63.8034	2.21916	5.46025	2.10381	NA	0.9326	0.8652	1	0.1348	0.00325969	0.00325969	NA	0	0.488064	FALSE	TRUE	NA	NA	NA	NA
AT4G22770.2	isoComp_00016408	geneComp_00010745	AT4G22770	X16d	X30d	AT4G22770	protein_coding	protein_coding	3.10707	0.22665	5.98749	0.0362095	1.13259	4.66354	NA	2.26747	0	4.53494	0	0.708875	8.82812	NA	0.38115	0	0.7623	0.7623	0.0148906	0.0148906	FALSE	0	NA	NA	TRUE	PF03479.20	PCC	Domain	1.9e-24
AT4G31350.3	isoComp_00017116	geneComp_00011212	AT4G31350	X16d	X30d	AT4G31350	protein_coding	protein_coding	2.60432	2.81747	2.39117	0.395824	0.463637	-0.235772	NA	0.696824	0	1.39365	0	0.396405	7.13304	NA	0.2861	0	0.5722	0.5722	0.000175597	0.000175597	FALSE	0	1	TRUE	FALSE	PF02485.27	Branch	Family	1.8e-79
AT4G32820.3	isoComp_00017278	geneComp_00011306	AT4G32820	X16d	X30d	AT4G32820	protein_coding	protein_coding	2.55494	1.6935	3.41638	0.0079915	0.38905	1.00818	NA	0.255496	0	0.510992	0	0.0473265	5.70319	NA	0.074975	0	0.14995	0.14995	0.00123972	0.00123972	TRUE	0	1	TRUE	TRUE	NA	NA	NA	NA
AT4G33150.4	isoComp_00017311	geneComp_00011328	AT4G33150	X16d	X30d	AT4G33150	protein_coding	protein_coding	265.802	2.68311	528.92	0.429386	19.0602	7.61766	NA	27.8966	0	55.7933	0	22.0074	12.4461	NA	0.052075	0	0.10415	0.10415	0.0346295	0.00187528	FALSE	0	NA	NA	TRUE	PF03435.24	Sacchrp_dh_NADP	Family	7.2e-15
AT4G34310.1	isoComp_00017414	geneComp_00011397	AT4G34310	X16d	X30d	AT4G34310	protein_coding	protein_coding	14.3936	3.5456	25.2416	0.058264	1.96593	2.82821	NA	4.12115	0	8.24229	0	2.3692	9.68865	NA	0.160575	0	0.32115	0.32115	5.86132e-05	5.86132e-05	FALSE	0	1	TRUE	TRUE	NA	NA	NA	NA
AT4G35985.3	isoComp_00017538	geneComp_00011476	AT4G35985	X16d	X30d	AT4G35985	protein_coding	protein_coding	5.53573	2.62108	8.45038	0.184622	2.6521	1.68507	NA	0.810092	0	1.62018	0	0.146903	7.34889	NA	0.109375	0	0.21875	0.21875	0.0397192	0.0397192	FALSE	1	1	TRUE	TRUE	PF06911.18	Senescence	Family	4.6e-39
AT4G36840.2	isoComp_00017601	geneComp_00011519	AT4G36840	X16d	X30d	AT4G36840	protein_coding	protein_coding	7.33936	3.91691	10.7618	0.0356445	0.433868	1.45579	NA	2.60353	0	5.20705	0	1.25453	9.02709	NA	0.24465	0	0.4893	0.4893	0.00131015	0.00111152	FALSE	0	NA	NA	TRUE	PF25210.1	Kelch_FKB95	Repeat	1e-36
AT4G37190.1	isoComp_00017631	geneComp_00011537	AT4G37190	X16d	X30d	AT4G37190	protein_coding	protein_coding	2.60957	2.33129	2.88785	0.112187	0.720657	0.307679	NA	1.93987	0.9919	2.88785	0.02625	0.720657	1.53224	NA	0.712975	0.42595	1	0.57405	8.50945e-05	8.50945e-05	FALSE	0	NA	NA	FALSE	PF10644.15	Misat_Tub_SegII	Domain	6e-36
AT5G02530.1	isoComp_00018022	geneComp_00011793	AT5G02530	X16d	X30d	AT5G02530	protein_coding	protein_coding	9.38442	7.36745	11.4014	0.386688	1.61742	0.629278	NA	8.27886	5.15634	11.4014	0.029757	1.61742	1.14326	NA	0.851	0.702	1	0.298	0.000568894	0.000568894	FALSE	0	NA	NA	FALSE	PF00076.28	RRM_1	Domain	2.8e-14
AT5G04860.2	isoComp_00018233	geneComp_00011932	AT5G04860	X16d	X30d	AT5G04860	protein_coding	protein_coding	8.8394	1.71128	15.9675	0.0714435	0.992773	3.21449	NA	2.26628	0	4.53256	0	0.838399	8.82736	NA	0.144125	0	0.28825	0.28825	0.00576668	0.00515511	FALSE	0	1	TRUE	TRUE	NA	NA	NA	NA
AT5G11250.1	isoComp_00018731	geneComp_00012261	AT5G11250	X16d	X30d	AT5G11250	protein_coding	protein_coding	2.58965	3.66035	1.51895	0.0122795	0.24887	-1.26338	NA	0.143558	0	0.287116	0	0.0324945	4.89295	NA	0.0989	0	0.1978	0.1978	0.00322014	0.00322014	FALSE	0	1	TRUE	FALSE	PF07725.18	LRR_3	Repeat	3.8e-06
AT5G13360.2	isoComp_00018883	geneComp_00012361	AT5G13360	X16d	X30d	AT5G13360	protein_coding	protein_coding	4.13247	4.29892	3.96601	0.19244	0.382671	-0.116005	NA	0.574275	1.14855	0	0.483011	0	-6.85618	NA	0.136375	0.27275	0	-0.27275	0.0253271	0.0253271	FALSE	1	1	TRUE	TRUE	PF23572.1	GH3_C	Domain	6.8e-35
AT5G13590.5	isoComp_00018901	geneComp_00012371	AT5G13590	X16d	X30d	AT5G13590	protein_coding	protein_coding	8.47808	5.66647	11.2897	0.457124	0.11639	0.993218	NA	0.602979	0	1.20596	0	0.827994	6.92595	NA	0.053775	0	0.10755	0.10755	0.0385107	0.0385107	TRUE	0	1	TRUE	FALSE	NA	NA	NA	NA
AT5G14720.2	isoComp_00018998	geneComp_00012437	AT5G14720	X16d	X30d	AT5G14720	protein_coding	protein_coding	32.0432	22.926	41.1604	3.18248	6.16216	0.843996	NA	2.70937	0	5.41874	0	4.5789	9.08447	NA	0.058825	0	0.11765	0.11765	0.0352929	0.0338051	FALSE	0	NA	NA	FALSE	PF00069.31	Pkinase	Domain	3.8e-59
AT5G16280.2	isoComp_00019129	geneComp_00012530	AT5G16280	X16d	X30d	AT5G16280	protein_coding	protein_coding	7.10525	3.7186	10.4919	0.0038015	0.0321395	1.49394	NA	5.67953	0.867154	10.4919	0.190871	0.0321395	3.58168	NA	0.616575	0.23315	1	0.76685	4.68319e-10	4.68319e-10	FALSE	0	1	TRUE	FALSE	PF24542.1	Ig_TPPC8_C	Domain	1.1e-10
AT5G18420.3	isoComp_00019310	geneComp_00012647	AT5G18420	X16d	X30d	AT5G18420	protein_coding	protein_coding	17.2409	5.50861	28.9732	0.290853	4.14285	2.39284	NA	3.42033	0	6.84066	0	1.60076	9.4201	NA	0.12455	0	0.2491	0.2491	0.00551271	0.00551271	FALSE	0	1	TRUE	TRUE	PF10155.14	CNOT11	Family	1e-50
AT5G18550.1	isoComp_00019328	geneComp_00012658	AT5G18550	X16d	X30d	AT5G18550	protein_coding	protein_coding	4.33214	3.41384	5.25044	0.198505	0.465324	0.619567	NA	0.626602	1.2532	0	0.274601	0	-6.98094	NA	0.186525	0.37305	0	-0.37305	0.00123043	0.00123043	FALSE	1	NA	NA	TRUE	PF00642.30	zf-CCCH	Family	4.5e-10
AT5G18980.3	isoComp_00019375	geneComp_00012686	AT5G18980	X16d	X30d	AT5G18980	protein_coding	protein_coding	62.3126	2.42168	122.203	0.357536	6.21269	5.6513	NA	0.396191	0.792381	0	0.042117	0	-6.32622	NA	0.16595	0.3319	0	-0.3319	9.51883e-10	9.51883e-10	FALSE	0	NA	NA	TRUE	NA	NA	NA	NA
AT5G22460.2	isoComp_00019609	geneComp_00012839	AT5G22460	X16d	X30d	AT5G22460	protein_coding	protein_coding	1.41354	0.359919	2.46717	0.219828	0.257472	2.74341	NA	1.19156	0	2.38313	0	0.173433	7.90275	NA	0.484575	0	0.96915	0.96915	0.0464343	0.0464343	FALSE	0	NA	NA	FALSE	PF12146.15	Hydrolase_4	Domain	3.3e-09
AT5G23405.3	isoComp_00019697	geneComp_00012895	AT5G23405	X16d	X30d	AT5G23405	protein_coding	protein_coding	6.98355	3.3056	10.6615	0.546468	0.413707	1.68642	NA	1.67737	0	3.35473	0	0.404444	8.39435	NA	0.1583	0	0.3166	0.3166	0.0166573	0.0105027	FALSE	0	NA	NA	FALSE	PF00505.25	HMG_box	Domain	5.2e-07
AT5G23520.2	isoComp_00019712	geneComp_00012903	AT5G23520	X16d	X30d	AT5G23520	protein_coding	protein_coding	10.1271	3.76731	16.4868	0.177519	2.64939	2.12676	NA	2.66576	0	5.33151	0	1.77424	9.06111	NA	0.17485	0	0.3497	0.3497	0.010839	0.00997405	FALSE	0	NA	NA	FALSE	PF08590.15	DUF1771	Domain	5.6e-13
AT5G27730.5	isoComp_00020048	geneComp_00013118	AT5G27730	X16d	X30d	AT5G27730	protein_coding	protein_coding	4.63103	5.04774	4.21433	0.054951	0.736793	-0.259769	NA	0.569637	1.13927	0	0.136681	0	-6.84458	NA	0.113025	0.22605	0	-0.22605	0.00447688	0.00447688	TRUE	2	NA	NA	TRUE	NA	NA	NA	NA
AT5G37380.9	isoComp_00020291	geneComp_00013289	AT5G37380	X16d	X30d	AT5G37380	protein_coding	protein_coding	10.0905	6.09424	14.0867	0.768181	1.63438	1.20748	NA	0.91243	1.82486	0	0.365441	0	-7.51953	NA	0.1483	0.2966	0	-0.2966	2.07543e-05	2.07543e-05	FALSE	0	1	TRUE	FALSE	PF00226.36	DnaJ	Domain	1.8e-20
AT5G41120.1	isoComp_00020587	geneComp_00013506	AT5G41120	X16d	X30d	AT5G41120	protein_coding	protein_coding	0.736415	0.526908	0.945922	0.049034	0.057522	0.832218	NA	0.257452	0	0.514905	0	0.033872	5.71398	NA	0.2721	0	0.5442	0.5442	0.0145173	0.00712351	FALSE	0	1	TRUE	FALSE	PF03982.18	DAGAT	Family	5.4e-07
AT5G41760.1	isoComp_00020641	geneComp_00013545	AT5G41760	X16d	X30d	AT5G41760	protein_coding	protein_coding	1.42729	2.22474	0.62985	0.046925	0.269114	-1.8043	NA	0.668903	0.707956	0.62985	0.184761	0.269114	-0.166163	NA	0.6583	0.3166	1	0.6834	0.0212739	0.0202633	FALSE	1	0.999989	TRUE	TRUE	PF04142.21	Nuc_sug_transp	Family	7.4e-55
AT5G41810.2	isoComp_00020650	geneComp_00013552	AT5G41810	X16d	X30d	AT5G41810	protein_coding	protein_coding	31.2759	8.36807	54.1836	2.28461	10.5608	2.69343	NA	11.3066	0	22.6131	0	3.27047	11.1436	NA	0.2108	0	0.4216	0.4216	3.77687e-06	3.52968e-06	FALSE	0	NA	NA	FALSE	NA	NA	NA	NA
AT5G43730.5	isoComp_00020808	geneComp_00013674	AT5G43730	X16d	X30d	AT5G43730	protein_coding	protein_coding	0.691704	0.229013	1.1544	0.007536	0.096769	2.28442	NA	0.333564	0	0.667127	0	0.023497	6.08135	NA	0.29015	0	0.5803	0.5803	0.0126197	0.0112003	TRUE	0	1	TRUE	TRUE	PF23598.1	LRR_14	Repeat	3.4e-11
AT5G44660.2	isoComp_00020901	geneComp_00013739	AT5G44660	X16d	X30d	AT5G44660	protein_coding	protein_coding	2.1394	3.22348	1.05532	0.526123	0.153709	-1.6018	NA	0.527659	0	1.05532	0	0.153709	6.73514	NA	0.5	0	1	1	0.042592	0.0145173	FALSE	0	NA	NA	FALSE	NA	NA	NA	NA
AT5G46190.1	isoComp_00021036	geneComp_00013833	AT5G46190	X16d	X30d	AT5G46190	protein_coding	protein_coding	4.39694	2.53344	6.26044	0.172846	0.317389	1.30178	NA	1.90704	1.90356	1.91053	0.055328	0.079663	0.00524988	NA	0.53	0.7534	0.3066	-0.4468	0.0211597	0.0211597	FALSE	0	1	TRUE	FALSE	PF00013.35	KH_1	Domain	1.4e-11
AT5G47730.3	isoComp_00021193	geneComp_00013930	AT5G47730	X16d	X30d	AT5G47730	protein_coding	protein_coding	11.6349	2.97151	20.2982	0.284558	0.94416	2.76795	NA	4.53961	0	9.07921	0	0.530622	9.82801	NA	0.223525	0	0.44705	0.44705	0.000164165	0.000164165	FALSE	0	NA	NA	TRUE	PF00650.25	CRAL_TRIO	Domain	2.3e-19
AT5G48220.4	isoComp_00021227	geneComp_00013950	AT5G48220	X16d	X30d	AT5G48220	protein_coding	protein_coding	9.9859	14.1015	5.87034	1.26296	0.504077	-1.2629	NA	1.60075	3.2015	0	0.209003	0	-8.3271	NA	0.1151	0.2302	0	-0.2302	0.0042744	0.0042744	FALSE	0	NA	NA	TRUE	PF00218.27	IGPS	Domain	2e-78
AT5G51410.3	isoComp_00021510	geneComp_00014138	AT5G51410	X16d	X30d	AT5G51410	protein_coding	protein_coding	16.4145	7.33119	25.4979	0.173904	0.915431	1.79686	NA	5.32736	0	10.6547	0	0.394578	10.0586	NA	0.208925	0	0.41785	0.41785	1.07193e-06	2.04756e-07	TRUE	0	NA	NA	TRUE	PF03194.20	LUC7	Family	1.3e-85
AT5G51630.6	isoComp_00021536	geneComp_00014155	AT5G51630	X16d	X30d	AT5G51630	protein_coding	protein_coding	1.09769	0.52217	1.67322	0.0120115	0.027587	1.66126	NA	0.66644	0.52217	0.81071	0.0120115	0.159134	0.624984	NA	0.741525	1	0.48305	-0.51695	0.00214952	0.00214952	TRUE	2	1	TRUE	TRUE	PF00931.28	NB-ARC	Domain	7.2e-20
AT5G52410.2	isoComp_00021588	geneComp_00014193	AT5G52410	X16d	X30d	AT5G52410	protein_coding	protein_coding	5.67579	1.91153	9.44004	0.143189	0.266418	2.29806	NA	1.24456	0	2.48912	0	0.719248	7.96527	NA	0.13085	0	0.2617	0.2617	0.00641119	0.00641119	FALSE	0	1	TRUE	TRUE	NA	NA	NA	NA
AT5G52840.1	isoComp_00021630	geneComp_00014222	AT5G52840	X16d	X30d	AT5G52840	protein_coding	protein_coding	45.4184	47.1178	43.719	4.3715	0.323064	-0.10799	NA	42.5398	41.3606	43.719	5.74315	0.323064	0.0799821	NA	0.937	0.874	1	0.126	0.0117459	0.0117459	FALSE	0	NA	NA	TRUE	PF04716.19	ETC_C1_NDUFA5	Family	3.1e-27
AT5G57860.2	isoComp_00022039	geneComp_00014490	AT5G57860	X16d	X30d	AT5G57860	protein_coding	protein_coding	2.184	1.29131	3.0767	0.0979125	0.332772	1.24611	NA	0.95594	0	1.91188	0	0.122923	7.58637	NA	0.3122	0	0.6244	0.6244	0.0136423	0.0136423	FALSE	0	0.687568	TRUE	FALSE	PF00240.29	ubiquitin	Domain	4.6e-10
AT5G58300.1	isoComp_00022070	geneComp_00014509	AT5G58300	X16d	X30d	AT5G58300	protein_coding	protein_coding	1.64298	2.07666	1.20931	0.00063	0.248648	-0.775132	NA	1.06685	0.924392	1.20931	0.288712	0.248648	0.383963	NA	0.72255	0.4451	1	0.5549	0.0146312	0.0146312	FALSE	0	NA	NA	FALSE	PF08263.17	LRRNT_2	Family	1.4e-09
AT5G58340.1	isoComp_00022074	geneComp_00014511	AT5G58340	X16d	X30d	AT5G58340	protein_coding	protein_coding	1.53843	1.7676	1.30927	0.293169	0.0339	-0.430181	NA	1.10359	1.58552	0.621668	0.280048	0.0161475	-1.33678	NA	0.6851	0.89535	0.47485	-0.4205	0.0436283	0.0436283	FALSE	0	NA	NA	TRUE	PF00249.37	Myb_DNA-binding	Domain	2.8e-07
AT5G60700.2	isoComp_00022268	geneComp_00014639	AT5G60700	X16d	X30d	AT5G60700	protein_coding	protein_coding	6.77636	3.26447	10.2883	0.472413	0.325349	1.65307	NA	3.38322	0.0306925	6.73575	0.0306925	0.0020555	7.37307	NA	0.333175	0.011	0.65535	0.64435	0.00388301	0.00383189	FALSE	0	1	TRUE	TRUE	NA	NA	NA	NA
AT5G63220.3	isoComp_00022481	geneComp_00014771	AT5G63220	X16d	X30d	AT5G63220	protein_coding	protein_coding	9.06141	3.01586	15.107	0.222192	1.1936	2.32075	NA	3.46277	0	6.92554	0	1.78331	9.43787	NA	0.23535	0	0.4707	0.4707	0.00785412	0.00549244	FALSE	0	0.999999	TRUE	TRUE	PF04190.19	GET4	Repeat	8.6e-72
AT5G64460.6	isoComp_00022579	geneComp_00014831	AT5G64460	X16d	X30d	AT5G64460	protein_coding	protein_coding	13.0419	23.764	2.31988	3.08977	0.878626	-3.35106	NA	3.87937	7.75873	0	1.90228	0	-9.60154	NA	0.160775	0.32155	0	-0.32155	0.0279105	0.0279105	FALSE	0	NA	NA	FALSE	PF00300.27	His_Phos_1	Domain	3.8e-06
AT2G45170.2	isoComp_00022991	geneComp_00015091	ATG8E	X16d	X30d	ATG8E	protein_coding	protein_coding	333.135	30.875	635.395	2.58031	24.8218	4.3627	NA	123.351	1.28993	245.411	0.442605	46.3286	7.56069	NA	0.213625	0.04325	0.384	0.34075	0.0169359	0.0168925	FALSE	1	NA	NA	TRUE	PF02991.22	ATG8	Domain	3.5e-50
AT4G14790.2	isoComp_00023311	geneComp_00015312	ATSUV3	X16d	X30d	ATSUV3	protein_coding	protein_coding	3.93213	1.44691	6.41735	0.142726	0.041527	2.14131	NA	2.92356	0	5.84712	0	0.0060035	9.19405	NA	0.455575	0	0.91115	0.91115	6.25823e-09	6.25823e-09	TRUE	0	NA	NA	TRUE	PF12513.15	SUV3_C	Domain	8.3e-15
AT1G58180.1	isoComp_00023483	geneComp_00015413	BCA6	X16d	X30d	BCA6	protein_coding	protein_coding	52.4738	15.202	89.7457	3.84941	3.34302	2.5608	NA	6.72846	0	13.4569	0	5.99982	10.3952	NA	0.073825	0	0.14765	0.14765	0.00444314	0.00444314	FALSE	0	NA	NA	TRUE	PF00484.24	Pro_CA	Domain	5.3e-38
AT1G74810.1	isoComp_00023752	geneComp_00015560	BOR5	X16d	X30d	BOR5	protein_coding	protein_coding	1.34037	0.578204	2.10253	0.062825	0.509324	1.84458	NA	0.965069	0	1.93014	0	0.492321	7.60002	NA	0.4575	0	0.915	0.915	3.72171e-05	3.72171e-05	FALSE	0	NA	NA	FALSE	PF00955.27	HCO3_cotransp	Domain	3e-29
AT2G35550.3	isoComp_00023776	geneComp_00015569	BPC7	X16d	X30d	BPC7	protein_coding	protein_coding	4.82621	1.33117	8.32125	0.301463	1.19049	2.63504	NA	1.30957	0	2.61914	0	0.050713	8.03845	NA	0.1611	0	0.3222	0.3222	0.0340845	0.0340845	FALSE	0	0.995345	TRUE	FALSE	PF06217.17	GAGA_bind	Domain	2.2e-68
AT3G01500.4	isoComp_00023966	geneComp_00015685	CA1	X16d	X30d	CA1	protein_coding	protein_coding	413.101	823.291	2.91049	6.88979	0.716764	-8.13907	NA	0.737879	0.569431	0.906326	0.425248	0.394455	0.661223	NA	0.183875	0.0007	0.36705	0.36635	0.000984637	0.000984637	FALSE	1	NA	NA	TRUE	PF00484.24	Pro_CA	Domain	6.8e-43
AT5G14060.1	isoComp_00024050	geneComp_00015731	CARAB-AK-LYS	X16d	X30d	CARAB-AK-LYS	protein_coding	protein_coding	29.2024	53.9252	4.47961	2.63986	1.66723	-3.58656	NA	5.23477	10.4695	0	1.43038	0	-10.0334	NA	0.096675	0.19335	0	-0.19335	0.0014468	0.0014468	FALSE	0	NA	NA	TRUE	PF00696.33	AA_kinase	Family	7.8e-48
AT2G18760.1	isoComp_00024375	geneComp_00015924	CHR8	X16d	X30d	CHR8	protein_coding	protein_coding	4.51181	2.23735	6.78627	0.0312595	0.282318	1.59652	NA	0.223377	0.446754	0	0.0705415	0	-5.51334	NA	0.099625	0.19925	0	-0.19925	0.000249809	0.000249809	TRUE	0	NA	NA	TRUE	PF00176.29	SNF2-rel_dom	Domain	1.5e-77
AT4G04720.1	isoComp_00024806	geneComp_00016193	CPK21	X16d	X30d	CPK21	protein_coding	protein_coding	20.8555	15.3729	26.3381	1.80363	0.543225	0.776378	NA	2.19902	0	4.39804	0	2.97202	8.78399	NA	0.082375	0	0.16475	0.16475	0.0150254	0.0139929	TRUE	0	NA	NA	TRUE	PF13499.12	EF-hand_7	Domain	8.2e-14
AT4G38230.3	isoComp_00024816	geneComp_00016197	CPK26	X16d	X30d	CPK26	protein_coding	protein_coding	3.4765	1.30316	5.64985	0.125865	0.55294	2.10772	NA	2.30243	0	4.60485	0	1.44985	8.85014	NA	0.398775	0	0.79755	0.79755	0.035212	0.000207446	FALSE	1	1	TRUE	TRUE	PF13499.12	EF-hand_7	Domain	1.1e-13
AT2G22490.1	isoComp_00025216	geneComp_00016439	CYCD2;1	X16d	X30d	CYCD2;1	protein_coding	protein_coding	3.28733	3.56199	3.01266	0.202162	0.0799655	-0.240908	NA	2.85808	2.7035	3.01266	0.28732	0.0799655	0.155665	NA	0.878425	0.75685	1	0.24315	0.0108588	0.0108588	FALSE	0	1	TRUE	FALSE	PF02984.24	Cyclin_C	Domain	1.5e-08
AT3G20080.5	isoComp_00025278	geneComp_00016478	CYP705A15	X16d	X30d	CYP705A15	protein_coding	protein_coding	3.68434	3.79703	3.57166	0.431173	0.242737	-0.0880382	NA	0.412885	0.82577	0	0.157125	0	-6.38503	NA	0.1078	0.2156	0	-0.2156	0.00695348	0.00695348	FALSE	0	1	TRUE	TRUE	PF00067.27	p450	Domain	1.9e-71
AT1G33720.5	isoComp_00025426	geneComp_00016589	CYP76C6	X16d	X30d	CYP76C6	protein_coding	protein_coding	4.0252	5.16645	2.88395	0.37872	0.978363	-0.838922	NA	0.496838	0.993676	0	0.250104	0	-6.64915	NA	0.0949	0.1898	0	-0.1898	0.00900513	0.00900513	FALSE	0	NA	NA	TRUE	PF00067.27	p450	Domain	6.2e-87
AT1G26230.4	isoComp_00024866	geneComp_00016222	Cpn60beta4	X16d	X30d	Cpn60beta4	protein_coding	protein_coding	2.65997	4.7728	0.547141	0.441321	0.153951	-3.10174	NA	1.5285	3.057	0	0.788058	0	-8.26069	NA	0.3153	0.6306	0	-0.6306	0.0397139	0.0397139	FALSE	0	1	TRUE	TRUE	PF00118.29	Cpn60_TCP1	Family	3.2e-88
AT3G03300.4	isoComp_00025614	geneComp_00016721	DCL2	X16d	X30d	DCL2	protein_coding	protein_coding	1.98262	1.33687	2.62837	0.229833	0.412598	0.970034	NA	0.34093	0	0.68186	0	0.036167	6.11241	NA	0.1341	0	0.2682	0.2682	0.00462057	0.00462057	FALSE	0	1	TRUE	TRUE	PF00271.37	Helicase_C	Domain	1e-16
AT4G18370.1	isoComp_00025650	geneComp_00016747	DEG5	X16d	X30d	DEG5	protein_coding	protein_coding	5.25146	9.66624	0.836676	0.409406	0.452524	-3.51457	NA	4.99006	9.66624	0.313881	0.409406	0.313881	-4.90091	NA	0.621725	1	0.24345	-0.75655	0.025434	0.025434	FALSE	0	1	TRUE	TRUE	PF13365.12	Trypsin_2	Domain	3.5e-32
AT5G39830.1	isoComp_00025655	geneComp_00016749	DEG8	X16d	X30d	DEG8	protein_coding	protein_coding	11.3658	17.5363	5.19531	0.245421	0.704422	-1.75311	NA	9.80784	14.4204	5.19531	0.758239	0.704422	-1.47105	NA	0.910925	0.82185	1	0.17815	0.00788945	0.00788945	FALSE	0	NA	NA	FALSE	PF13180.12	PDZ_2	Domain	3.1e-11
AT3G55630.7	isoComp_00025696	geneComp_00016771	DFD	X16d	X30d	DFD	protein_coding	protein_coding	3.07913	5.26327	0.895004	1.64276	0.073099	-2.5427	NA	2.1517	3.40839	0.895004	0.951757	0.073099	-1.91732	NA	0.827475	0.65495	1	0.34505	0.0455188	0.0455188	FALSE	0	1	TRUE	FALSE	PF08245.18	Mur_ligase_M	Domain	1.8e-05
AT5G26940.1	isoComp_00025847	geneComp_00016870	DPD1	X16d	X30d	DPD1	protein_coding	protein_coding	157.468	6.34781	308.588	0.009261	27.842	5.60106	NA	88.2736	0	176.547	0	12.1967	14.1078	NA	0.2866	0	0.5732	0.5732	3.48128e-07	3.48128e-07	FALSE	0	0.999984	TRUE	FALSE	PF00929.31	RNase_T	Domain	2.8e-20
AT5G05740.3	isoComp_00026130	geneComp_00017030	EGY2	X16d	X30d	EGY2	protein_coding	protein_coding	9.32505	16.0403	2.60982	0.266925	0.761308	-2.61506	NA	2.21003	4.42006	0	1.11498	0	-8.79118	NA	0.137225	0.27445	0	-0.27445	0.0123436	0.0123436	FALSE	0	NA	NA	FALSE	PF02163.28	Peptidase_M50	Family	5.2e-14
AT3G12400.3	isoComp_00026192	geneComp_00017068	ELC	X16d	X30d	ELC	protein_coding	protein_coding	77.7562	21.256	134.256	3.66314	22.5112	2.65848	NA	8.26439	0	16.5288	0	9.09679	10.6916	NA	0.0575	0	0.115	0.115	0.00201417	0.00201417	FALSE	0	NA	NA	FALSE	PF09454.15	Vps23_core	Domain	7.8e-25
AT4G09980.2	isoComp_00026287	geneComp_00017131	EMB1691	X16d	X30d	EMB1691	protein_coding	protein_coding	7.87009	5.46983	10.2703	0.230882	0.792858	0.907684	NA	0.745525	0	1.49105	0	0.571391	7.22983	NA	0.075175	0	0.15035	0.15035	0.00507949	0.00388777	TRUE	0	NA	NA	TRUE	PF05063.20	MT-A70	Family	4.5e-37
AT1G29330.2	isoComp_00026562	geneComp_00017311	ERD2	X16d	X30d	ERD2	protein_coding	protein_coding	3.53214	0.425828	6.63845	0.015352	0.963282	3.93119	NA	2.4606	0	4.9212	0	1.01251	8.9458	NA	0.367325	0	0.73465	0.73465	0.0298408	0.0262998	FALSE	0	NA	NA	TRUE	PF00810.23	ER_lumen_recept	Repeat	6.4e-42
AT4G19120.3	isoComp_00026567	geneComp_00017313	ERD3	X16d	X30d	ERD3	protein_coding	protein_coding	4.999	5.86442	4.13358	0.537868	0.412932	-0.50357	NA	0.646633	1.29327	0	0.500431	0	-7.02599	NA	0.115125	0.23025	0	-0.23025	0.0215772	0.0215772	TRUE	1	NA	NA	TRUE	PF03141.22	Methyltransf_29	Family	2.3e-174
AT4G28250.2	isoComp_00026737	geneComp_00017438	EXPB3	X16d	X30d	EXPB3	protein_coding	protein_coding	2.49259	3.79862	1.18656	0.0321245	0.393738	-1.67037	NA	0.333049	0	0.666099	0	0.141312	6.07916	NA	0.2932	0	0.5864	0.5864	0.00173667	0.000260809	FALSE	0	NA	NA	FALSE	PF03330.24	DPBB_1	Domain	1.3e-15
AT1G34260.4	isoComp_00026773	geneComp_00017460	FAB1D	X16d	X30d	FAB1D	protein_coding	protein_coding	30.3653	7.64154	53.0891	0.765465	6.70677	2.79486	NA	4.60465	0	9.2093	0	1.20123	9.84851	NA	0.0896	0	0.1792	0.1792	5.31022e-05	5.31022e-05	FALSE	0	NA	NA	TRUE	PF00118.29	Cpn60_TCP1	Family	8.2e-11
AT2G26310.5	isoComp_00026805	geneComp_00017482	FAP2	X16d	X30d	FAP2	protein_coding	protein_coding	21.7409	0.109603	43.3722	0.010253	4.79234	8.50271	NA	20.2319	0	40.4638	0	5.79058	11.9828	NA	0.46475	0	0.9295	0.9295	0.010563	0.010563	FALSE	0	NA	NA	TRUE	PF16035.10	Chalcone_2	Domain	1.6e-19
AT4G26520.2	isoComp_00026846	geneComp_00017500	FBA7	X16d	X30d	FBA7	protein_coding	protein_coding	12.4894	24.4666	0.512282	3.97939	0.134567	-5.55043	NA	0.474318	0.748174	0.200461	0.0902255	0.0031605	-1.84898	NA	0.2247	0.0308	0.4186	0.3878	0.010563	0.010563	TRUE	2	1	TRUE	TRUE	PF00274.25	Glycolytic	Domain	9.8e-167
AT2G42280.3	isoComp_00026857	geneComp_00017506	FBH4	X16d	X30d	FBH4	protein_coding	protein_coding	15.1633	4.49121	25.8355	0.167815	3.38958	2.52153	NA	0.640416	1.28083	0	0.249412	0	-7.01216	NA	0.143825	0.28765	0	-0.28765	7.56953e-05	7.56953e-05	FALSE	0	NA	NA	FALSE	PF00010.31	HLH	Domain	2.1e-09
AT3G10390.1	isoComp_00027028	geneComp_00017596	FLD	X16d	X30d	FLD	protein_coding	protein_coding	4.73282	2.55509	6.91054	0.184564	0.34608	1.43187	NA	1.02745	0	2.05491	0	0.877007	7.68993	NA	0.14585	0	0.2917	0.2917	0.00723099	0.00723099	FALSE	0	NA	NA	FALSE	PF01593.30	Amino_oxidase	Domain	8.4e-86
AT1G79560.1	isoComp_00027176	geneComp_00017678	FTSH12	X16d	X30d	FTSH12	protein_coding	protein_coding	4.04192	6.36217	1.72167	0.18216	0.447774	-1.87962	NA	3.22717	4.73267	1.72167	0.332966	0.447774	-1.45353	NA	0.871475	0.74295	1	0.25705	0.00383189	0.00383189	FALSE	0	NA	NA	FALSE	PF17862.7	AAA_lid_3	Domain	2.6e-12
AT3G13550.2	isoComp_00027214	geneComp_00017700	FUS9	X16d	X30d	FUS9	protein_coding	protein_coding	16.3234	6.09149	26.5552	0.115125	0.560432	2.12231	NA	3.26046	0	6.52092	0	2.80007	9.35114	NA	0.1217	0	0.2434	0.2434	0.0353866	0.0289987	FALSE	1	NA	NA	TRUE	PF00179.31	UQ_con	Domain	5.7e-38
AT2G46270.1	isoComp_00027419	geneComp_00017843	GBF3	X16d	X30d	GBF3	protein_coding	protein_coding	15.2304	2.61223	27.8486	0.138881	1.7352	3.40926	NA	3.6941	0	7.38821	0	0.361751	9.53103	NA	0.132775	0	0.26555	0.26555	0.00073829	0.00073829	FALSE	0	1	TRUE	FALSE	PF00170.26	bZIP_1	Coiled-coil	3.6e-21
AT3G59410.4	isoComp_00027448	geneComp_00017856	GCN2	X16d	X30d	GCN2	protein_coding	protein_coding	5.31573	3.17325	7.45821	0.253246	0.587496	1.23026	NA	0.560721	0	1.12144	0	0.720558	6.82202	NA	0.0718	0	0.1436	0.1436	0.0353866	0.0353866	FALSE	0	NA	NA	FALSE	PF05773.27	RWD	Domain	1.8e-20
AT1G73250.1	isoComp_00027494	geneComp_00017886	GER1	X16d	X30d	GER1	protein_coding	protein_coding	539.427	1056.23	22.6202	219.471	2.29915	-5.54455	NA	7.98619	5.3968	10.5756	0.195068	0.209591	0.969253	NA	0.238375	0.0053	0.47145	0.46615	2.31101e-15	2.31101e-15	FALSE	0	1	TRUE	TRUE	PF01370.27	Epimerase	Family	1.2e-64
AT5G24280.1	isoComp_00027718	geneComp_00018021	GMI1	X16d	X30d	GMI1	protein_coding	protein_coding	1.10086	0.728347	1.47337	0.025888	0.0132025	1.0065	NA	0.736683	0	1.47337	0	0.0132025	7.21273	NA	0.5	0	1	1	0.00562853	0.00562853	FALSE	1	1	TRUE	TRUE	NA	NA	NA	NA
AT2G41540.1	isoComp_00027775	geneComp_00018057	GPDHC1	X16d	X30d	GPDHC1	protein_coding	protein_coding	6.45649	0.787474	12.1255	0.017875	0.340593	3.92765	NA	0.301187	0.402523	0.19985	0.197575	0.0140105	-0.975111	NA	0.2611	0.5057	0.0165	-0.4892	0.0249947	0.0249947	FALSE	0	NA	NA	TRUE	PF01210.29	NAD_Gly3P_dh_N	Family	8.5e-11
AT5G57350.4	isoComp_00028069	geneComp_00018230	HA3	X16d	X30d	HA3	protein_coding	protein_coding	133.952	82.7059	185.199	1.47559	1.12795	1.16292	NA	23.7364	2.34828	45.1245	0.129802	3.57453	4.25843	NA	0.136	0.02845	0.24355	0.2151	2.93581e-05	2.93581e-05	FALSE	0	1	TRUE	FALSE	PF00702.32	Hydrolase	Domain	1.2e-14
AT1G50460.1	isoComp_00028381	geneComp_00018412	HKL1	X16d	X30d	HKL1	protein_coding	protein_coding	4.74773	6.68528	2.81018	0.588397	0.0809905	-1.24736	NA	1.40509	0	2.81018	0	0.0809905	8.13964	NA	0.5	0	1	1	0.00322014	8.50945e-05	FALSE	0	1	TRUE	TRUE	PF00349.27	Hexokinase_1	Domain	2.3e-64
AT3G05040.1	isoComp_00028557	geneComp_00018526	HST	X16d	X30d	HST	protein_coding	protein_coding	10.6279	11.2902	9.96563	1.37829	0.189416	-0.179871	NA	3.69295	1.68773	5.69818	0.0513205	0.570511	1.74942	NA	0.36105	0.1512	0.5709	0.4197	0.0126197	0.00562853	FALSE	0	1	TRUE	TRUE	PF19273.5	Exportin-5	Repeat	8.4e-293
AT3G07770.1	isoComp_00028548	geneComp_00018521	Hsp89.1	X16d	X30d	Hsp89.1	protein_coding	protein_coding	7.73693	7.2675	8.20637	0.219987	0.854457	0.175058	NA	2.6083	5.2166	0	1.6874	0	-9.02973	NA	0.362725	0.72545	0	-0.72545	0.0212991	0.0212991	FALSE	0	1	TRUE	FALSE	PF13589.12	HATPase_c_3	Domain	4.1e-07
AT3G26744.4	isoComp_00028696	geneComp_00018610	ICE1	X16d	X30d	ICE1	protein_coding	protein_coding	7.97654	6.79751	9.15557	0.601353	0.418885	0.429096	NA	2.24578	0	4.49156	0	0.256914	8.81428	NA	0.24645	0	0.4929	0.4929	2.56198e-06	2.56198e-06	FALSE	0	NA	NA	FALSE	PF22754.3	bHLH-TF_ACT-like_plant	Domain	4.4e-11
AT3G13810.5	isoComp_00028723	geneComp_00018623	IDD11	X16d	X30d	IDD11	protein_coding	protein_coding	20.9933	10.6425	31.3441	0.700996	1.54135	1.55746	NA	1.10916	2.21832	0	0.879687	0	-7.79981	NA	0.10195	0.2039	0	-0.2039	0.000192765	0.000192765	FALSE	0	1	TRUE	FALSE	PF22996.2	C2H2-2nd_BIRD-IDD	Family	4.9e-22
AT1G64790.3	isoComp_00028768	geneComp_00018651	ILA	X16d	X30d	ILA	protein_coding	protein_coding	5.25762	5.25582	5.25941	0.248827	0.399226	0.000982408	NA	0.381117	0	0.762234	0	0.091764	6.27097	NA	0.07355	0	0.1471	0.1471	1.99016e-05	2.26421e-06	FALSE	0	1	TRUE	FALSE	PF24987.1	HEAT_EF3_N	Repeat	3e-08
AT4G16480.3	isoComp_00028829	geneComp_00018688	INT4	X16d	X30d	INT4	protein_coding	protein_coding	8.3435	5.54274	11.1442	0.351799	0.508746	1.00632	NA	0.494134	0.988267	0	0.098568	0	-6.64135	NA	0.08895	0.1779	0	-0.1779	0.000286603	0.000286603	FALSE	0	NA	NA	FALSE	PF00083.30	Sugar_tr	Family	1.3e-92
AT1G14380.1	isoComp_00028896	geneComp_00018731	IQD28	X16d	X30d	IQD28	protein_coding	protein_coding	9.48986	15.8504	3.1293	0.436061	0.667921	-2.33692	NA	1.97272	3.94543	0	0.226369	0	-8.62769	NA	0.12475	0.2495	0	-0.2495	0.00170352	0.00170352	FALSE	1	1	TRUE	TRUE	PF00612.33	IQ	Motif	0.0009
AT1G18840.2	isoComp_00028906	geneComp_00018734	IQD30	X16d	X30d	IQD30	protein_coding	protein_coding	2.05137	2.90937	1.19337	0.0407135	0.207277	-1.27858	NA	1.712	2.23064	1.19337	0.0653785	0.207277	-0.896838	NA	0.883275	0.76655	1	0.23345	0.0282641	0.0282641	FALSE	0	NA	NA	FALSE	PF13178.11	DUF4005	Family	5.3e-05
AT5G13220.1	isoComp_00028992	geneComp_00018790	JAZ10	X16d	X30d	JAZ10	protein_coding	protein_coding	5.73077	0.471817	10.9897	0.0764575	1.39953	4.51284	NA	4.30501	0	8.61003	0	1.39054	9.75155	NA	0.39	0	0.78	0.78	0.00131015	0.00131015	FALSE	0	0.992442	TRUE	TRUE	PF09425.15	Jas_motif	Motif	6.3e-15
AT3G55850.5	isoComp_00029240	geneComp_00018939	LAF3	X16d	X30d	LAF3	protein_coding	protein_coding	13.5433	3.66816	23.4185	0.060488	7.81957	2.67121	NA	1.06556	1.14586	0.985264	0.195757	0.283978	-0.215822	NA	0.1772	0.3116	0.0428	-0.2688	0.00506916	0.00506916	FALSE	0	1	TRUE	TRUE	PF07969.17	Amidohydro_3	Domain	1.8e-86
AT1G13580.1	isoComp_00029243	geneComp_00018941	LAG13	X16d	X30d	LAG13	protein_coding	protein_coding	1.05876	0.44592	1.67161	0.081852	0.0113395	1.88299	NA	0.620573	0	1.24115	0	0.009676	6.96711	NA	0.371225	0	0.74245	0.74245	0.00896908	0.00720724	TRUE	1	0.969171	TRUE	TRUE	PF03798.21	TRAM_LAG1_CLN8	Domain	1.5e-43
AT5G66100.1	isoComp_00029256	geneComp_00018948	LARP1b	X16d	X30d	LARP1b	protein_coding	protein_coding	5.16438	2.63384	7.69491	0.235088	1.51956	1.54314	NA	4.9129	2.13088	7.69491	0.483537	1.51956	1.84757	NA	0.899525	0.79905	1	0.20095	0.0266776	0.0266776	FALSE	0	NA	NA	TRUE	PF05383.23	La	Domain	4.3e-22
AT5G01240.1	isoComp_00029268	geneComp_00018956	LAX1	X16d	X30d	LAX1	protein_coding	protein_coding	6.75445	12.6371	0.871785	2.65412	0.28072	-3.84224	NA	4.44573	8.01967	0.871785	1.50677	0.28072	-3.18684	NA	0.81885	0.6377	1	0.3623	0.0356401	0.0356401	FALSE	0	1	TRUE	TRUE	PF01490.24	Aa_trans	Domain	7.9e-86
AT4G22880.1	isoComp_00029363	geneComp_00019027	LDOX	X16d	X30d	LDOX	protein_coding	protein_coding	18.1367	0.495372	35.7781	0.067866	14.9908	6.14599	NA	17.159	0	34.3179	0	15.6706	11.7452	NA	0.470425	0	0.94085	0.94085	0.00523909	0.00523909	FALSE	0	1	TRUE	FALSE	PF14226.12	DIOX_N	Family	1.3e-25
AT3G02600.5	isoComp_00029558	geneComp_00019139	LPP3	X16d	X30d	LPP3	protein_coding	protein_coding	7.60258	7.14869	8.05647	0.368663	0.194888	0.172242	NA	3.31269	0.920173	5.70521	0.0533385	0.153579	2.61923	NA	0.419225	0.12945	0.709	0.57955	0.000308799	0.000308799	FALSE	0	0.999999	TRUE	FALSE	PF01569.27	PAP2	Family	2.2e-30
AT5G35330.2	isoComp_00029842	geneComp_00019310	MBD02	X16d	X30d	MBD02	protein_coding	protein_coding	20.3358	13.1509	27.5206	1.13948	3.03851	1.06478	NA	2.27505	0	4.55009	0	0.63936	8.83292	NA	0.082375	0	0.16475	0.16475	0.000207446	0.000207446	FALSE	0	NA	NA	FALSE	PF01429.25	MBD	Domain	7.3e-14
AT5G52230.3	isoComp_00029852	geneComp_00019314	MBD13	X16d	X30d	MBD13	protein_coding	protein_coding	2.70612	2.9144	2.49783	0.721156	0.185853	-0.221698	NA	0.175899	0.351797	0	0.0743525	0	-5.17711	NA	0.060925	0.12185	0	-0.12185	0.0475922	0.0475922	FALSE	0	NA	NA	TRUE	NA	NA	NA	NA
AT4G35920.2	isoComp_00029886	geneComp_00019338	MCA1	X16d	X30d	MCA1	protein_coding	protein_coding	3.07608	5.45147	0.700687	0.251407	0.163265	-2.942	NA	1.87453	3.74907	0	0.196727	0	-8.55423	NA	0.345425	0.69085	0	-0.69085	0.00458461	0.00458461	FALSE	0	NA	NA	FALSE	PF19584.4	MCAfunc	Domain	7.6e-83
AT1G63940.3	isoComp_00029921	geneComp_00019356	MDAR6	X16d	X30d	MDAR6	protein_coding	protein_coding	9.7314	11.4847	7.97808	0.881878	0.28046	-0.525049	NA	0.584877	0	1.16975	0	0.188334	6.88234	NA	0.072975	0	0.14595	0.14595	0.000434392	0.000434392	TRUE	1	1	TRUE	TRUE	PF07992.20	Pyr_redox_2	Domain	7.3e-56
AT5G41910.3	isoComp_00029938	geneComp_00019364	MED10A	X16d	X30d	MED10A	protein_coding	protein_coding	2.81532	0.916376	4.71426	0.11223	0.021067	2.35042	NA	1.25619	0	2.51238	0	0.254072	7.97864	NA	0.26635	0	0.5327	0.5327	0.029079	0.029079	FALSE	0	NA	NA	FALSE	PF09748.14	Med10	Family	6e-34
AT2G34780.4	isoComp_00029965	geneComp_00019381	MEE22	X16d	X30d	MEE22	protein_coding	protein_coding	2.04969	1.61456	2.48481	0.031112	0.784305	0.618884	NA	0.792645	0	1.58529	0	0.550779	7.31767	NA	0.31545	0	0.6309	0.6309	3.77687e-06	3.77687e-06	FALSE	0	1	TRUE	FALSE	NA	NA	NA	NA
AT4G26070.5	isoComp_00030028	geneComp_00019426	MEK1	X16d	X30d	MEK1	protein_coding	protein_coding	4.56519	5.70855	3.42182	0.401877	0.649808	-0.736676	NA	0.933979	1.86796	0	0.550361	0	-7.55302	NA	0.161025	0.32205	0	-0.32205	0.0141386	0.0141386	FALSE	0	NA	NA	TRUE	PF00069.31	Pkinase	Domain	1.6e-68
AT4G05450.2	isoComp_00030066	geneComp_00019452	MFDX1	X16d	X30d	MFDX1	protein_coding	protein_coding	3.54171	2.94389	4.13952	0.259584	1.05653	0.490326	NA	0.970234	0	1.94047	0	0.305051	7.60768	NA	0.240675	0	0.48135	0.48135	0.00444314	0.00176196	FALSE	0	NA	NA	FALSE	PF00111.32	Fer2	Domain	5.9e-12
AT4G21090.3	isoComp_00030069	geneComp_00019453	MFDX2	X16d	X30d	MFDX2	protein_coding	protein_coding	4.7963	2.4279	7.1647	0.251509	0.632519	1.55728	NA	4.48253	1.80035	7.1647	0.337481	0.632519	1.98665	NA	0.867525	0.73505	1	0.26495	0.00792313	0.00792313	FALSE	0	NA	NA	FALSE	PF00111.32	Fer2	Domain	9.4e-13
AT2G42890.3	isoComp_00030170	geneComp_00019510	ML2	X16d	X30d	ML2	protein_coding	protein_coding	258.999	12.7783	505.22	1.36607	39.8683	5.30404	NA	190.292	0	380.584	0	4.66037	15.216	NA	0.37865	0	0.7573	0.7573	5.31444e-11	3.1923e-11	FALSE	0	1	TRUE	FALSE	PF00076.28	RRM_1	Domain	1.5e-10
AT2G05990.1	isoComp_00030244	geneComp_00019555	MOD1	X16d	X30d	MOD1	protein_coding	protein_coding	4.25192	6.68065	1.82319	0.495847	0.0241725	-1.86779	NA	1.85512	1.88704	1.82319	0.584821	0.0241725	-0.0493972	NA	0.63875	0.2775	1	0.7225	0.00040212	0.000360162	FALSE	0	NA	NA	FALSE	PF13561.12	adh_short_C2	Domain	1e-50
AT2G31840.2	isoComp_00030332	geneComp_00019607	MRL7-L	X16d	X30d	MRL7-L	protein_coding	protein_coding	2.96337	4.11909	1.80765	0.061026	0.482289	-1.18375	NA	0.903826	0	1.80765	0	0.482289	7.50593	NA	0.5	0	1	1	0.0216568	0.00998522	FALSE	0	1	TRUE	FALSE	NA	NA	NA	NA
AT1G30620.1	isoComp_00030457	geneComp_00019691	MUR4	X16d	X30d	MUR4	protein_coding	protein_coding	20.5938	1.47181	39.7158	0.004292	2.74921	4.74464	NA	4.73074	0	9.46148	0	2.75002	9.88745	NA	0.122075	0	0.24415	0.24415	0.0340374	4.00771e-05	FALSE	0	1	TRUE	FALSE	PF16363.11	GDP_Man_Dehyd	Domain	1e-52
AT5G06100.1	isoComp_00030529	geneComp_00019743	MYB33	X16d	X30d	MYB33	protein_coding	protein_coding	12.5508	3.34571	21.7559	0.209418	1.97176	2.69738	NA	1.18579	0	2.37158	0	0.615637	7.89577	NA	0.053675	0	0.10735	0.10735	0.0277358	0.0277358	FALSE	1	1	TRUE	TRUE	PF00249.37	Myb_DNA-binding	Domain	8.7e-18
AT3G46130.3	isoComp_00030556	geneComp_00019760	MYB48	X16d	X30d	MYB48	protein_coding	protein_coding	6.84079	11.959	1.72254	1.91606	0.570819	-2.78835	NA	3.78217	7.56434	0	0.876842	0	-9.56498	NA	0.318575	0.63715	0	-0.63715	0.0145173	0.0145173	FALSE	0	NA	NA	TRUE	PF00249.37	Myb_DNA-binding	Domain	1.1e-18
AT2G02820.2	isoComp_00030611	geneComp_00019799	MYB88	X16d	X30d	MYB88	protein_coding	protein_coding	1.84353	1.70739	1.97967	0.389897	0.364674	0.212306	NA	1.63795	1.29623	1.97967	0.317808	0.364674	0.607122	NA	0.87805	0.7561	1	0.2439	0.00385328	0.00385328	FALSE	0	NA	NA	TRUE	PF13921.12	Myb_DNA-bind_6	Domain	1.8e-15
AT3G10490.1	isoComp_00030680	geneComp_00019848	NAC052	X16d	X30d	NAC052	protein_coding	protein_coding	65.8423	14.9055	116.779	4.12744	19.3803	2.96902	NA	7.55714	0	15.1143	0	5.93346	10.5627	NA	0.070875	0	0.14175	0.14175	0.00441982	0.00441982	FALSE	0	0.999702	TRUE	TRUE	PF02365.20	NAM	Family	1.7e-46
AT3G15500.1	isoComp_00030745	geneComp_00019885	NAC3	X16d	X30d	NAC3	protein_coding	protein_coding	584.036	15.4064	1152.66	0.0001225	18.6204	6.22438	NA	541.504	2.19004	1080.82	0.421316	25.07	8.94039	NA	0.539875	0.14215	0.9376	0.79545	4.46716e-12	4.46716e-12	FALSE	0	0.999987	TRUE	FALSE	PF02365.20	NAM	Family	4.4e-47
AT1G72830.2	isoComp_00030927	geneComp_00020008	NF-YA3	X16d	X30d	NF-YA3	protein_coding	protein_coding	10.8269	2.20272	19.451	0.100629	1.38974	3.1367	NA	2.36476	0	4.72951	0	1.22893	8.8886	NA	0.124475	0	0.24895	0.24895	0.0243673	0.0243673	FALSE	1	NA	NA	TRUE	PF02045.20	CBFB_NFYA	Family	9.9e-26
AT1G08550.1	isoComp_00031152	geneComp_00020136	NPQ1	X16d	X30d	NPQ1	protein_coding	protein_coding	21.4353	37.4638	5.40675	4.83487	0.345631	-2.79038	NA	0.699502	0.495113	0.903892	0.0453975	0.023872	0.855419	NA	0.090875	0.0136	0.16815	0.15455	0.00178213	0.00178213	FALSE	0	1	TRUE	FALSE	PF07137.17	VDE	Domain	1.6e-110
AT3G18090.2	isoComp_00031226	geneComp_00020183	NRPD2B	X16d	X30d	NRPD2B	protein_coding	protein_coding	0.528051	1.00567	0.050437	0.03955	0.017774	-4.07085	NA	0.0662835	0.08213	0.050437	0.015695	0.017774	-0.608239	NA	0.541225	0.08245	1	0.91755	0.0474114	0.0474114	FALSE	0	NA	NA	TRUE	PF04561.19	RNA_pol_Rpb2_2	Domain	2e-11
AT2G42210.4	isoComp_00031420	geneComp_00020291	OEP16-3	X16d	X30d	OEP16-3	protein_coding	protein_coding	31.5064	31.1462	31.8666	2.86208	4.94096	0.0329773	NA	3.74018	7.48035	0	1.34083	0	-9.54889	NA	0.1231	0.2462	0	-0.2462	0.000628519	0.000628519	FALSE	0	NA	NA	FALSE	PF02466.24	Tim17	Family	2.6e-18
AT2G30170.2	isoComp_00031760	geneComp_00020501	PBCP	X16d	X30d	PBCP	protein_coding	protein_coding	12.6546	15.5917	9.71751	1.9964	0.540053	-0.681561	NA	2.21646	4.43291	0	1.07569	0	-8.79536	NA	0.140025	0.28005	0	-0.28005	0.0146919	0.0146919	FALSE	0	0.991769	TRUE	TRUE	NA	NA	NA	NA
AT5G15860.1	isoComp_00031809	geneComp_00020522	PCME	X16d	X30d	PCME	protein_coding	protein_coding	7.24261	4.91173	9.57349	0.538933	0.949029	0.961386	NA	6.63464	3.69579	9.57349	0.453893	0.949029	1.37077	NA	0.875675	0.75135	1	0.24865	0.000159117	0.000159117	FALSE	0	1	TRUE	TRUE	PF20434.5	BD-FAE	Domain	3.3e-28
AT2G45740.1	isoComp_00031996	geneComp_00020645	PEX11D	X16d	X30d	PEX11D	protein_coding	protein_coding	133.557	51.2935	215.82	1.21733	1.1418	2.07277	NA	25.275	1.66998	48.88	0.071815	9.09107	4.86302	NA	0.129425	0.0326	0.22625	0.19365	0.00576668	0.00576668	FALSE	1	NA	NA	TRUE	PF05648.19	PEX11	Family	5.4e-49
AT1G09530.5	isoComp_00032231	geneComp_00020783	PIF3	X16d	X30d	PIF3	protein_coding	protein_coding	5.72304	3.60259	7.84349	0.229378	1.74789	1.1203	NA	0.89712	0	1.79424	0	0.657617	7.49525	NA	0.110525	0	0.22105	0.22105	0.00144231	0.000894538	FALSE	0	1	TRUE	FALSE	PF00010.31	HLH	Domain	4e-14
AT1G50840.2	isoComp_00032540	geneComp_00020970	POLGAMMA2	X16d	X30d	POLGAMMA2	protein_coding	protein_coding	6.44329	6.70861	6.17797	0.0386515	1.02874	-0.118696	NA	4.72793	3.83703	5.61884	0.440337	1.0229	0.549093	NA	0.7397	0.57235	0.90705	0.3347	0.0454387	0.0454387	FALSE	0	1	TRUE	FALSE	PF00476.26	DNA_pol_A	Domain	3.4e-30
AT2G43190.4	isoComp_00032551	geneComp_00020975	POP4	X16d	X30d	POP4	protein_coding	protein_coding	2.68606	0.699774	4.67235	0.0965485	0.228804	2.7218	NA	1.37386	0	2.74773	0	0.177002	8.10734	NA	0.2938	0	0.5876	0.5876	0.0143938	0.0143938	FALSE	0	NA	NA	TRUE	PF01868.21	RNase_P-MRP_p29	Family	9.1e-19
AT3G25800.2	isoComp_00032599	geneComp_00021011	PP2AA2	X16d	X30d	PP2AA2	protein_coding	protein_coding	35.7835	10.1092	61.4577	0.508182	6.56571	2.60273	NA	3.40823	0	6.81646	0	1.10221	9.41499	NA	0.057075	0	0.11415	0.11415	0.000963867	0.000568576	FALSE	0	NA	NA	FALSE	PF22646.2	PPP2R1A-like_HEAT	Repeat	3.3e-31
AT1G49630.3	isoComp_00032726	geneComp_00021081	PREP2	X16d	X30d	PREP2	protein_coding	protein_coding	1.72979	2.43668	1.0229	0.012931	0.407867	-1.24413	NA	0.927018	1.85404	0	0.348372	0	-7.54229	NA	0.38085	0.7617	0	-0.7617	0.00761651	0.00761651	TRUE	0	NA	NA	FALSE	PF05193.26	Peptidase_M16_C	Domain	1.8e-26
AT1G15110.4	isoComp_00032927	geneComp_00021223	PSS1	X16d	X30d	PSS1	protein_coding	protein_coding	9.41884	1.4513	17.3864	0.072925	0.933828	3.57346	NA	3.41843	0	6.83685	0	1.54231	9.4193	NA	0.1948	0	0.3896	0.3896	0.00282484	0.00282484	FALSE	0	NA	NA	FALSE	PF03034.20	PSS	Family	6e-113
AT2G39470.2	isoComp_00032511	geneComp_00020951	PnsL1	X16d	X30d	PnsL1	protein_coding	protein_coding	46.6479	92.9154	0.380406	3.50291	0.118412	-7.89495	NA	7.84551	15.3106	0.380406	0.796048	0.118412	-5.29435	NA	0.582325	0.16465	1	0.83535	0.00790907	0.00756209	FALSE	0	0.998567	TRUE	FALSE	PF01789.22	PsbP	Domain	3.9e-45
AT1G65790.2	isoComp_00033691	geneComp_00021683	RK1	X16d	X30d	RK1	protein_coding	protein_coding	5.97966	5.97938	5.97994	0.759072	1.2124	0.000134523	NA	0.41411	0.828221	0	0.265229	0	-6.38926	NA	0.067525	0.13505	0	-0.13505	0.0120298	0.0120298	FALSE	0	NA	NA	TRUE	PF01453.30	B_lectin	Repeat	1.9e-33
AT4G16990.17	isoComp_00033729	geneComp_00021703	RLM3	X16d	X30d	RLM3	protein_coding	protein_coding	37.0998	55.948	18.2517	8.73477	1.69318	-1.61552	NA	13.9775	15.1948	12.7601	2.00196	0.567471	-0.251759	NA	0.48745	0.27265	0.70225	0.4296	0.0138776	2.92262e-09	FALSE	0	NA	NA	FALSE	PF08381.16	BRX	Domain	1.9e-20
AT4G08390.5	isoComp_00034305	geneComp_00022056	SAPX	X16d	X30d	SAPX	protein_coding	protein_coding	20.2359	16.3472	24.1247	0.299557	2.83	0.561179	NA	16.7893	15.8281	17.7504	0.125726	3.28844	0.165262	NA	0.849125	0.96845	0.7298	-0.23865	0.0162639	0.0162639	FALSE	0	1	TRUE	FALSE	PF00141.28	peroxidase	Domain	3.2e-45
AT1G32940.1	isoComp_00034356	geneComp_00022095	SBT3.5	X16d	X30d	SBT3.5	protein_coding	protein_coding	51.2444	3.50624	98.9826	0.016301	0.951233	4.81521	NA	31.0667	0	62.1335	0	2.43399	12.6014	NA	0.313775	0	0.62755	0.62755	2.92654e-08	2.92654e-08	FALSE	0	1	TRUE	TRUE	PF05922.21	Inhibitor_I9	Domain	2.4e-21
AT3G27380.1	isoComp_00034533	geneComp_00022211	SDH2-1	X16d	X30d	SDH2-1	protein_coding	protein_coding	42.9462	5.97122	79.9211	0.47099	8.85548	3.74025	NA	20.2225	0	40.445	0	8.8802	11.9821	NA	0.262425	0	0.52485	0.52485	0.000308799	0.000308799	TRUE	0	NA	NA	TRUE	PF13534.11	Fer4_17	Domain	2.6e-09
AT5G04040.2	isoComp_00034562	geneComp_00022226	SDP1	X16d	X30d	SDP1	protein_coding	protein_coding	81.3229	20.4767	142.169	1.77357	19.3535	2.79495	NA	74.3114	12.8221	135.801	3.41196	19.4981	3.40376	NA	0.7853	0.61635	0.95425	0.3379	0.0243673	0.0243673	FALSE	0	1	TRUE	FALSE	PF01734.28	Patatin	Domain	1.1e-20
AT1G02010.2	isoComp_00034589	geneComp_00022243	SEC1A	X16d	X30d	SEC1A	protein_coding	protein_coding	2.5034	2.55728	2.44952	0.421119	0.142171	-0.0618619	NA	0.520948	1.0419	0	0.15671	0	-6.71685	NA	0.2042	0.4084	0	-0.4084	0.000982887	0.000982887	FALSE	0	NA	NA	TRUE	PF00995.28	Sec1	Family	1e-125
AT4G04920.1	isoComp_00034689	geneComp_00022295	SFR6	X16d	X30d	SFR6	protein_coding	protein_coding	6.31696	2.9522	9.68172	0.220139	0.840035	1.71008	NA	0.916029	0	1.83206	0	1.05916	7.52518	NA	0.09055	0	0.1811	0.1811	0.0141004	0.0141004	FALSE	0	NA	NA	FALSE	NA	NA	NA	NA
AT1G17040.1	isoComp_00034725	geneComp_00022310	SHA	X16d	X30d	SHA	protein_coding	protein_coding	2.94397	0.903989	4.98395	0.047235	0.513983	2.44993	NA	0.928481	0	1.85696	0	0.116196	7.54455	NA	0.187075	0	0.37415	0.37415	0.00358375	0.00358375	FALSE	0	NA	NA	FALSE	PF13385.13	Laminin_G_3	Domain	1.7e-07
AT4G24500.3	isoComp_00034777	geneComp_00022340	SIC	X16d	X30d	SIC	protein_coding	protein_coding	5.58938	5.50642	5.67234	0.978715	0.682597	0.0427538	NA	1.60046	3.20093	0	0.545354	0	-8.32685	NA	0.29105	0.5821	0	-0.5821	8.12299e-06	8.12299e-06	FALSE	1	NA	NA	FALSE	NA	NA	NA	NA
AT1G69220.2	isoComp_00034790	geneComp_00022348	SIK1	X16d	X30d	SIK1	protein_coding	protein_coding	11.398	5.83608	16.9599	0.467127	1.134	1.53744	NA	1.99299	0	3.98597	0	1.50399	8.6424	NA	0.121025	0	0.24205	0.24205	0.00248546	0.00216532	FALSE	0	NA	NA	FALSE	PF00069.31	Pkinase	Domain	4e-67
AT2G21940.5	isoComp_00034829	geneComp_00022365	SK1	X16d	X30d	SK1	protein_coding	protein_coding	8.54228	3.9038	13.1808	0.833477	1.18471	1.75289	NA	1.09797	2.19594	0	1.33049	0	-7.78525	NA	0.256575	0.51315	0	-0.51315	0.0101008	0.0101008	FALSE	0	NA	NA	FALSE	PF01202.28	SKI	Domain	2.1e-42
AT5G24030.2	isoComp_00034917	geneComp_00022417	SLAH3	X16d	X30d	SLAH3	protein_coding	protein_coding	6.58767	5.37856	7.79678	1.52946	0.448939	0.534829	NA	0.667635	0	1.33527	0	0.810836	7.07175	NA	0.088925	0	0.17785	0.17785	0.0474114	0.0390608	FALSE	1	NA	NA	TRUE	PF03595.22	SLAC1	Family	1.9e-31
AT5G53120.5	isoComp_00035108	geneComp_00022523	SPDS3	X16d	X30d	SPDS3	protein_coding	protein_coding	115.562	12.821	218.302	1.20032	33.4242	4.08869	NA	31.6198	0	63.2395	0	37.7147	12.6268	NA	0.134775	0	0.26955	0.26955	0.00375849	0.00375849	FALSE	0	1	TRUE	FALSE	PF17284.7	Spermine_synt_N	Domain	6.3e-20
AT1G27370.4	isoComp_00035125	geneComp_00022530	SPL10	X16d	X30d	SPL10	protein_coding	protein_coding	2.90853	2.71842	3.09865	0.190002	0.596633	0.188225	NA	1.16156	2.32313	0	0.173121	0	-7.86612	NA	0.42715	0.8543	0	-0.8543	2.5105e-06	2.5105e-06	FALSE	0	1	TRUE	FALSE	PF03110.19	SBP	Domain	5.1e-31
AT1G28560.1	isoComp_00035249	geneComp_00022588	SRD2	X16d	X30d	SRD2	protein_coding	protein_coding	1.75942	0.80159	2.71725	0.0918485	0.222449	1.74862	NA	0.503949	0	1.0079	0	0.11878	6.66945	NA	0.184925	0	0.36985	0.36985	0.0216065	0.0136423	FALSE	0	1	TRUE	TRUE	PF12251.13	SNAPC3	Family	9.7e-62
AT5G62520.1	isoComp_00035274	geneComp_00022604	SRO5	X16d	X30d	SRO5	protein_coding	protein_coding	5.00157	0.085923	9.91721	0.035593	3.80652	6.69337	NA	4.98009	0.0429615	9.91721	0.0177965	3.80652	7.5503	NA	0.75	0.5	1	0.5	0.00463691	0.00463691	FALSE	0	NA	NA	TRUE	PF12174.13	RST	Domain	1.4e-24
AT1G74000.1	isoComp_00035312	geneComp_00022621	SS3	X16d	X30d	SS3	protein_coding	protein_coding	6.23947	7.71382	4.76513	0.859317	1.68315	-0.693776	NA	1.7421	0.049419	3.43479	0.049419	1.63674	5.85735	NA	0.34535	0.00575	0.68495	0.6792	0.000226677	0.000226677	FALSE	0	0.999998	TRUE	TRUE	PF03088.22	Str_synth	Repeat	4.9e-32
AT1G55520.2	isoComp_00035730	geneComp_00022869	TBP2	X16d	X30d	TBP2	protein_coding	protein_coding	9.64087	4.11923	15.1625	0.008248	1.09595	1.87751	NA	0.273717	0.547434	0	0.252347	0	-5.80073	NA	0.0664	0.1328	0	-0.1328	0.0376219	0.0376219	FALSE	0	NA	NA	FALSE	PF00352.27	TBP	Domain	8.9e-34
AT5G65210.7	isoComp_00035821	geneComp_00022926	TGA1	X16d	X30d	TGA1	protein_coding	protein_coding	36.9305	3.28663	70.5743	0.0510875	9.14664	4.42029	NA	1.17803	2.09824	0.257825	0.644141	0.257825	-2.97667	NA	0.32245	0.64165	0.00325	-0.6384	0.0156507	0.0156507	FALSE	0	1	TRUE	FALSE	PF14144.11	DOG1	Family	1.2e-30
AT4G34570.1	isoComp_00035891	geneComp_00022957	THY-2	X16d	X30d	THY-2	protein_coding	protein_coding	0.639726	0.737414	0.542039	0.121778	0.153895	-0.437136	NA	0.280333	0.560666	0	0.0777605	0	-5.83458	NA	0.381875	0.76375	0	-0.76375	0.00695348	0.00695348	FALSE	0	1	TRUE	FALSE	PF00303.24	Thymidylat_synt	Domain	4e-115
AT4G35300.10	isoComp_00036016	geneComp_00023038	TMT2	X16d	X30d	TMT2	protein_coding	protein_coding	19.0762	12.6198	25.5326	0.697074	4.76345	1.01608	NA	4.92311	6.35182	3.4944	0.780956	0.472683	-0.860271	NA	0.3198	0.5014	0.1382	-0.3632	0.00620083	0.00620083	FALSE	1	1	TRUE	FALSE	PF00083.30	Sugar_tr	Family	3.1e-54
AT1G65970.1	isoComp_00036202	geneComp_00023136	TPX2	X16d	X30d	TPX2	protein_coding	protein_coding	12.7851	0.260099	25.3101	0.0527945	10.9002	6.55065	NA	12.6721	0.034169	25.3101	0.034169	10.9002	9.16303	NA	0.582425	0.16485	1	0.83515	0.000343427	0.000343427	FALSE	0	0.991939	TRUE	TRUE	PF08534.16	Redoxin	Domain	7.3e-32
AT1G63670.3	isoComp_00036243	geneComp_00023158	TRM12	X16d	X30d	TRM12	protein_coding	protein_coding	2.6856	3.18403	2.18716	0.608407	0.592321	-0.539738	NA	0.401062	0.0825325	0.719591	0.0061555	0.308369	2.97906	NA	0.170525	0.02725	0.3138	0.28655	0.0119084	0.0119084	FALSE	1	NA	NA	TRUE	PF14309.11	DUF4378	Family	2.3e-11
AT5G17990.1	isoComp_00036309	geneComp_00023190	TRP1	X16d	X30d	TRP1	protein_coding	protein_coding	219.485	31.6287	407.341	0.568009	1.52628	3.68651	NA	10.9134	9.12759	12.6992	0.438065	1.04911	0.475993	NA	0.16005	0.28895	0.03115	-0.2578	8.21515e-06	8.21515e-06	FALSE	0	1	TRUE	TRUE	PF00591.27	Glycos_transf_3	Domain	2.6e-101
AT3G60740.2	isoComp_00036372	geneComp_00023233	TTN1	X16d	X30d	TTN1	protein_coding	protein_coding	2.06788	2.40939	1.72636	0.120136	0.366675	-0.478579	NA	0.403693	0.807385	0	0.0152925	0	-6.35294	NA	0.1678	0.3356	0	-0.3356	0.00096584	0.00096584	FALSE	0	1	TRUE	FALSE	PF12612.13	TFCD_C	Family	8.5e-59
AT2G02760.4	isoComp_00036468	geneComp_00023290	UBC2	X16d	X30d	UBC2	protein_coding	protein_coding	69.9508	30.077	109.825	0.523666	2.02872	1.86812	NA	6.90552	0	13.811	0	0.628095	10.4327	NA	0.06285	0	0.1257	0.1257	3.93492e-05	3.93492e-05	FALSE	0	NA	NA	FALSE	PF00179.31	UQ_con	Domain	2e-53
AT4G38510.1	isoComp_00036924	geneComp_00023543	VAB2	X16d	X30d	VAB2	protein_coding	protein_coding	69.9703	45.1763	94.7642	3.88038	10.3927	1.06861	NA	5.77817	0	11.5563	0	6.28262	10.1757	NA	0.058025	0	0.11605	0.11605	0.000320558	0.000320558	FALSE	0	1	TRUE	FALSE	PF22919.1	ATP-synt_VA_C	Domain	8e-34
AT3G04630.1	isoComp_00037179	geneComp_00023688	WDL1	X16d	X30d	WDL1	protein_coding	protein_coding	54.8226	3.38586	106.259	0.547501	2.19173	4.9678	NA	3.57853	2.47331	4.68376	0.334226	2.94317	0.91848	NA	0.3886	0.7337	0.0435	-0.6902	0.00139834	0.00139834	FALSE	0	0.999989	TRUE	FALSE	PF06886.16	TPX2	Domain	2.8e-22
AT1G79700.1	isoComp_00037263	geneComp_00023736	WRI4	X16d	X30d	WRI4	protein_coding	protein_coding	5.86096	7.09459	4.62734	0.412376	0.200713	-0.615452	NA	0.94324	1.88648	0	0.243512	0	-7.56718	NA	0.134425	0.26885	0	-0.26885	0.0156507	0.0156507	FALSE	0	NA	NA	FALSE	PF00847.26	AP2	Domain	6.6e-12
AT4G26640.2	isoComp_00037287	geneComp_00023746	WRKY20	X16d	X30d	WRKY20	protein_coding	protein_coding	16.2626	13.375	19.1502	1.64068	3.95133	0.51749	NA	11.6423	12.7911	10.4936	1.76312	3.18181	-0.285378	NA	0.74555	0.95455	0.53655	-0.418	0.00322014	0.000286563	FALSE	0	NA	NA	FALSE	PF03106.21	WRKY	Domain	6.3e-26
AT2G25000.4	isoComp_00037347	geneComp_00023784	WRKY60	X16d	X30d	WRKY60	protein_coding	protein_coding	5.38845	1.66945	9.10744	0.0471655	0.784069	2.44064	NA	4.05253	0	8.10506	0	1.40289	9.66446	NA	0.4416	0	0.8832	0.8832	0.00155856	0.00155856	FALSE	0	NA	NA	TRUE	PF03106.21	WRKY	Domain	2.5e-24
AT2G20290.1	isoComp_00037418	geneComp_00023831	XIG	X16d	X30d	XIG	protein_coding	protein_coding	0.890572	1.37023	0.410919	0.040679	0.041405	-1.71329	NA	0.325256	0.650512	0	0.059159	0	-6.04551	NA	0.23695	0.4739	0	-0.4739	0.00586295	0.00586295	FALSE	0	1	TRUE	FALSE	PF00063.27	Myosin_head	Domain	1.7e-250
AT2G21370.2	isoComp_00037431	geneComp_00023836	XK-1	X16d	X30d	XK-1	protein_coding	protein_coding	9.15651	14.019	4.29406	0.0360735	0.340013	-1.70464	NA	1.9314	3.8628	0	1.76615	0	-8.59723	NA	0.1376	0.2752	0	-0.2752	0.0310926	0.0310926	FALSE	0	1	TRUE	TRUE	PF02782.22	FGGY_C	Domain	4.1e-09
AT1G18690.2	isoComp_00037511	geneComp_00023888	XXT4	X16d	X30d	XXT4	protein_coding	protein_coding	1.40115	1.27495	1.52735	0.0951375	0.0683885	0.258732	NA	0.124638	0.249277	0	0.019221	0	-4.69642	NA	0.09775	0.1955	0	-0.1955	0.0487893	0.0487893	FALSE	1	NA	NA	FALSE	PF05637.18	Glyco_transf_34	Family	3.2e-60
AT5G22640.1	isoComp_00026245	geneComp_00017106	emb1211	X16d	X30d	emb1211	protein_coding	protein_coding	8.12635	14.7202	1.53246	1.19196	0.176379	-3.25548	NA	7.90216	14.7202	1.08408	1.19196	0.50597	-3.75099	NA	0.8392	1	0.6784	-0.3216	0.0200397	0.0200397	FALSE	1	NA	NA	TRUE	PF02493.26	MORN	Repeat	0.16
AT4G32850.8	isoComp_00031129	geneComp_00020123	nPAP	X16d	X30d	nPAP	protein_coding	protein_coding	34.7787	13.0097	56.5476	0.293552	0.149173	2.11902	NA	6.56513	0	13.1303	0	6.53099	10.3598	NA	0.11595	0	0.2319	0.2319	0.000941845	0.000941845	FALSE	0	NA	NA	TRUE	PF20750.3	PAP_NTPase	Domain	3.8e-75
AT2G20340.2	isoComp_00000096	geneComp_00000054	AAS	X16d	X30d	AAS	protein_coding	protein_coding	7.74132	12.5172	2.96548	0.339473	0.882483	-2.07386	NA	2.47675	4.9535	0	2.42778	0	-8.95522	NA	0.195375	0.39075	0	-0.39075	0.0457221	0.044877	FALSE	0	1	TRUE	FALSE	PF00282.25	Pyridoxal_deC	Domain	1.6e-74
AT2G39480.1	isoComp_00000161	geneComp_00000097	ABCB6	X16d	X30d	ABCB6	protein_coding	protein_coding	19.978	6.34525	33.6107	0.388757	2.38601	2.40333	NA	17.4378	6.34525	28.5304	0.388757	1.40465	2.16698	NA	0.928075	1	0.85615	-0.14385	0.0355238	0.0355238	FALSE	0	NA	NA	TRUE	PF00664.28	ABC_membrane	Family	1.5e-41
AT1G69040.2	isoComp_00000461	geneComp_00000258	ACR4	X16d	X30d	ACR4	protein_coding	protein_coding	5.2687	7.92857	2.60882	0.898958	0.107228	-1.59996	NA	3.96429	7.92857	0	0.898958	0	-9.63274	NA	0.5	1	0	-1	0.00199515	0.00199515	FALSE	0	NA	NA	TRUE	PF24931.1	ACT_ACR9_3rd	Domain	2.3e-06
AT5G08370.1	isoComp_00000602	geneComp_00000341	AGAL2	X16d	X30d	AGAL2	protein_coding	protein_coding	6.53438	8.19359	4.87517	0.091352	0.318372	-0.747847	NA	1.22756	2.45511	0	0.541438	0	-7.94551	NA	0.149475	0.29895	0	-0.29895	0.00304781	0.00247075	FALSE	1	NA	NA	TRUE	PF17801.7	Melibiase_C	Domain	2.2e-19
AT1G22590.1	isoComp_00000705	geneComp_00000404	AGL87	X16d	X30d	AGL87	protein_coding	protein_coding	6.39934	11.7212	1.07742	0.88801	0.342282	-3.43137	NA	6.09204	11.5524	0.631669	0.949019	0.224808	-4.17147	NA	0.781725	0.9851	0.57835	-0.40675	0.000790753	0.000790753	FALSE	0	0.808343	TRUE	TRUE	NA	NA	NA	NA
AT1G44170.2	isoComp_00000893	geneComp_00000523	ALDH3H1	X16d	X30d	ALDH3H1	protein_coding	protein_coding	30.2965	6.90198	53.6911	0.0382365	3.20256	2.95778	NA	24.5353	6.90198	42.1686	0.0382365	4.72501	2.60934	NA	0.89145	1	0.7829	-0.2171	0.000317236	0.000317236	FALSE	1	1	TRUE	TRUE	PF00171.27	Aldedh	Family	1e-82
AT1G79450.2	isoComp_00000921	geneComp_00000536	ALIS5	X16d	X30d	ALIS5	protein_coding	protein_coding	21.1484	0.250818	42.0459	0.0515895	0.463336	7.33313	NA	0.492792	0.250818	0.734766	0.0515895	0.24956	1.51375	NA	0.508775	1	0.01755	-0.98245	5.32041e-05	8.65051e-06	FALSE	1	0.999838	TRUE	TRUE	PF03381.20	CDC50	Family	1.5e-89
AT5G57930.2	isoComp_00001099	geneComp_00000650	APO2	X16d	X30d	APO2	protein_coding	protein_coding	30.9723	53.546	8.3985	3.47634	1.0202	-2.67113	NA	11.6149	23.2298	0	8.30188	0	-11.1824	NA	0.212775	0.42555	0	-0.42555	0.000812226	0.000809439	FALSE	0	NA	NA	FALSE	PF05634.16	APO_RNA-bind	Family	3.8e-97
AT1G19920.1	isoComp_00001133	geneComp_00000666	APS2	X16d	X30d	APS2	protein_coding	protein_coding	7.43865	9.4481	5.4292	1.04058	0.479249	-0.798157	NA	6.68883	9.4481	3.92956	1.04058	0.189713	-1.26352	NA	0.863175	1	0.72635	-0.27365	4.00771e-05	4.00771e-05	FALSE	0	1	TRUE	FALSE	PF01747.23	ATP-sulfurylase	Domain	9.6e-68
AT1G27450.4	isoComp_00001140	geneComp_00000669	APT1	X16d	X30d	APT1	protein_coding	protein_coding	44.7202	35.6415	53.799	1.20047	6.42747	0.593885	NA	26.2887	29.019	23.5584	1.12046	1.48552	-0.30064	NA	0.627475	0.81405	0.4409	-0.37315	0.00765439	0.00765439	FALSE	0	0.997178	TRUE	TRUE	PF00156.33	Pribosyltran	Domain	6.9e-18
AT1G09195.15	isoComp_00002168	geneComp_00001276	AT1G09195	X16d	X30d	AT1G09195	protein_coding	protein_coding	1.64362	1.44917	1.83806	0.0809805	0.124663	0.340861	NA	0.251376	0.502753	0	0.0046625	0	-5.68019	NA	0.1741	0.3482	0	-0.3482	0.0141654	0.0141654	TRUE	1	NA	NA	TRUE	PF21447.3	Ppx-GppA_III	Domain	2.5e-21
AT1G12230.1	isoComp_00002460	geneComp_00001467	AT1G12230	X16d	X30d	AT1G12230	protein_coding	protein_coding	10.5448	14.0793	7.01041	1.82822	1.14748	-1.00497	NA	9.09477	13.4791	4.71043	1.56652	0.588742	-1.5148	NA	0.8177	0.9591	0.6763	-0.2828	0.0147202	0.0147202	FALSE	0	1	TRUE	FALSE	PF00923.25	TAL_FSA	Domain	7e-48
AT1G18390.2	isoComp_00002983	geneComp_00001803	AT1G18390	X16d	X30d	AT1G18390	protein_coding	protein_coding	15.0818	5.19803	24.9657	0.098535	4.84664	2.26171	NA	3.11233	2.91359	3.31107	0.0488415	0.146077	0.183906	NA	0.349775	0.56055	0.139	-0.42155	0.0129869	0.0120298	FALSE	0	NA	NA	FALSE	PF13947.11	GUB_WAK_bind	Domain	8e-17
AT1G21780.2	isoComp_00003276	geneComp_00001994	AT1G21780	X16d	X30d	AT1G21780	protein_coding	protein_coding	61.3753	11.4278	111.323	0.614002	8.05983	3.28299	NA	5.08079	4.08041	6.08117	0.104073	2.03521	0.574474	NA	0.2061	0.3586	0.0536	-0.305	0.00641119	0.00591229	FALSE	1	1	TRUE	TRUE	PF00651.37	BTB	Domain	1.4e-21
AT1G22200.1	isoComp_00003305	geneComp_00002015	AT1G22200	X16d	X30d	AT1G22200	protein_coding	protein_coding	15.1153	6.25362	23.9771	0.19922	1.24286	1.93719	NA	9.55825	6.25362	12.8629	0.19922	3.52683	1.03927	NA	0.76515	1	0.5303	-0.4697	0.000207446	0.000207446	FALSE	0	NA	NA	TRUE	PF07970.17	COPIIcoated_ERV	Family	1.5e-83
AT1G29790.2	isoComp_00003885	geneComp_00002419	AT1G29790	X16d	X30d	AT1G29790	protein_coding	protein_coding	8.79189	10.8203	6.76345	2.15042	1.84373	-0.677114	NA	1.51508	3.03015	0	0.35183	0	-8.248	NA	0.14915	0.2983	0	-0.2983	0.00366493	0.00316772	FALSE	0	1	TRUE	FALSE	PF03141.22	Methyltransf_29	Family	3.5e-07
AT1G32190.2	isoComp_00004068	geneComp_00002542	AT1G32190	X16d	X30d	AT1G32190	protein_coding	protein_coding	1.66913	2.68407	0.654184	0.0445995	0.188441	-2.02013	NA	0.768775	1.53755	0	0.0908255	0	-7.27384	NA	0.286775	0.57355	0	-0.57355	0.0209374	0.0207924	FALSE	0	NA	NA	TRUE	NA	NA	NA	NA
AT1G33420.1	isoComp_00004145	geneComp_00002597	AT1G33420	X16d	X30d	AT1G33420	protein_coding	protein_coding	5.22799	1.67613	8.77984	0.006504	1.2245	2.38212	NA	4.46025	1.67613	7.24436	0.006504	1.26408	2.10513	NA	0.9105	1	0.821	-0.179	0.0262691	0.0262691	FALSE	0	1	TRUE	TRUE	PF00628.35	PHD	Domain	5.6e-08
AT1G35350.2	isoComp_00004263	geneComp_00002673	AT1G35350	X16d	X30d	AT1G35350	protein_coding	protein_coding	5.17125	3.43621	6.90629	0.315738	0.880238	1.00499	NA	1.0568	1.64211	0.471497	0.23791	0.078082	-1.77871	NA	0.27175	0.47555	0.06795	-0.4076	0.000553421	0.0004442	FALSE	1	1	TRUE	TRUE	PF03105.24	SPX	Domain	2.2e-27
AT1G51720.1	isoComp_00004786	geneComp_00003053	AT1G51720	X16d	X30d	AT1G51720	protein_coding	protein_coding	18.7637	6.76933	30.758	0.716423	0.033951	2.18222	NA	13.8454	6.76933	20.9215	0.716423	3.43201	1.62646	NA	0.840175	1	0.68035	-0.31965	0.000929984	0.000929984	FALSE	0	1	TRUE	TRUE	PF25431.1	zf-C17orf113	Domain	2.6e-25
AT1G52310.1	isoComp_00004836	geneComp_00003086	AT1G52310	X16d	X30d	AT1G52310	protein_coding	protein_coding	2.58157	3.16023	2.00292	0.143251	0.521054	-0.655293	NA	0.43929	0.87858	0	0.208393	0	-6.47343	NA	0.1408	0.2816	0	-0.2816	0.0174059	0.0145762	FALSE	0	1	TRUE	TRUE	PF07714.23	PK_Tyr_Ser-Thr	Domain	2.6e-40
AT1G56000.1	isoComp_00005180	geneComp_00003313	AT1G56000	X16d	X30d	AT1G56000	protein_coding	protein_coding	7.11166	5.83475	8.38857	0.676167	2.40781	0.523003	NA	5.88397	5.83475	5.9332	0.676167	2.0658	0.024099	NA	0.846875	1	0.69375	-0.30625	0.000963867	0.000963867	TRUE	0	1	TRUE	TRUE	PF13450.12	NAD_binding_8	Domain	6.8e-15
AT1G74750.3	isoComp_00006665	geneComp_00004275	AT1G74750	X16d	X30d	AT1G74750	protein_coding	protein_coding	2.18365	1.23638	3.13091	0.012021	0.411166	1.33344	NA	1.30683	1.2198	1.39386	0.028607	0.137985	0.190975	NA	0.722675	0.98645	0.4589	-0.52755	0.0283405	0.00178213	FALSE	0	NA	NA	FALSE	PF12854.13	PPR_1	Repeat	1.6e-07
AT1G75180.1	isoComp_00006695	geneComp_00004298	AT1G75180	X16d	X30d	AT1G75180	protein_coding	protein_coding	11.5291	9.50468	13.5535	1.11449	2.21226	0.511504	NA	4.41497	8.70749	0.122443	0.97791	0.122443	-6.04047	NA	0.46375	0.9167	0.0108	-0.9059	0.000230366	0.000130527	FALSE	0	1	TRUE	FALSE	NA	NA	NA	NA
AT1G77280.2	isoComp_00006879	geneComp_00004424	AT1G77280	X16d	X30d	AT1G77280	protein_coding	protein_coding	3.97425	1.40462	6.54387	0.07779	0.671088	2.21193	NA	3.13441	1.40462	4.8642	0.07779	0.116287	1.78475	NA	0.87655	1	0.7531	-0.2469	0.0209191	0.0209191	FALSE	1	NA	NA	TRUE	PF00582.32	Usp	Domain	4.1e-09
AT1G78910.1	isoComp_00007024	geneComp_00004518	AT1G78910	X16d	X30d	AT1G78910	protein_coding	protein_coding	2.21108	1.99571	2.42645	0.128198	0.0245405	0.28067	NA	1.40178	1.99571	0.807845	0.128198	0.186255	-1.29421	NA	0.666875	1	0.33375	-0.66625	0.000308799	0.000308799	FALSE	0	1	TRUE	TRUE	PF00849.27	PseudoU_synth_2	Family	3.4e-24
AT2G02960.3	isoComp_00007347	geneComp_00004705	AT2G02960	X16d	X30d	AT2G02960	protein_coding	protein_coding	10.3962	5.10119	15.6913	0.051344	2.31044	1.61915	NA	0.386931	0.773861	0	0.196113	0	-6.29253	NA	0.075675	0.15135	0	-0.15135	0.00249606	0.00164592	FALSE	1	0.999997	TRUE	TRUE	PF12428.13	DUF3675	Family	7.3e-43
AT2G07629.2	isoComp_00007586	geneComp_00004870	AT2G07629	X16d	X30d	AT2G07629	protein_coding	protein_coding	485.801	184.855	786.747	35.7143	185.308	2.08944	NA	413.56	177.161	649.958	34.7485	152.415	1.87522	NA	0.892075	0.9578	0.82635	-0.13145	0.0172639	0.0172639	FALSE	0	0.991885	TRUE	FALSE	NA	NA	NA	NA
AT2G17036.2	isoComp_00007921	geneComp_00005132	AT2G17036	X16d	X30d	AT2G17036	protein_coding	protein_coding	0.874983	0.868186	0.88178	0.091799	0.077574	0.0221613	NA	0.355343	0.710685	0	0.113169	0	-6.1713	NA	0.40695	0.8139	0	-0.8139	0.00649208	0.00645747	FALSE	0	NA	NA	FALSE	PF03478.24	Beta-prop_KIB1-4	Repeat	8.4e-35
AT2G23940.3	isoComp_00008404	geneComp_00005472	AT2G23940	X16d	X30d	AT2G23940	protein_coding	protein_coding	5.33397	6.10807	4.55988	0.566882	0.495402	-0.42092	NA	1.11876	2.23752	0	0.259138	0	-7.81219	NA	0.18675	0.3735	0	-0.3735	0.0289987	0.0205287	FALSE	0	NA	NA	TRUE	PF05620.16	TMEM208_SND2	Family	7.4e-58
AT2G24250.2	isoComp_00008442	geneComp_00005487	AT2G24250	X16d	X30d	AT2G24250	protein_coding	protein_coding	1.75802	1.35326	2.16278	0.157855	0.273229	0.672479	NA	1.27918	1.35326	1.20509	0.157855	0.172431	-0.165999	NA	0.778	1	0.556	-0.444	0.00270323	0.00270323	FALSE	0	1	TRUE	FALSE	PF03478.24	Beta-prop_KIB1-4	Repeat	1.3e-21
AT2G30600.2	isoComp_00008914	geneComp_00005807	AT2G30600	X16d	X30d	AT2G30600	protein_coding	protein_coding	31.7316	17.9768	45.4864	0.462788	1.63869	1.33881	NA	6.71052	9.10921	4.31183	0.02138	0.694392	-1.07727	NA	0.301275	0.50705	0.0955	-0.41155	0.0014026	0.0014026	FALSE	0	NA	NA	TRUE	PF00754.31	F5_F8_type_C	Domain	1.5e-12
AT2G34300.1	isoComp_00009223	geneComp_00006003	AT2G34300	X16d	X30d	AT2G34300	protein_coding	protein_coding	2.08956	3.27862	0.900509	0.080545	0.0951315	-1.85274	NA	0.39051	0.781019	0	0.074142	0	-6.30564	NA	0.1189	0.2378	0	-0.2378	0.048887	0.0411532	FALSE	0	1	TRUE	FALSE	PF03141.22	Methyltransf_29	Family	1.9e-236
AT2G38370.2	isoComp_00009544	geneComp_00006220	AT2G38370	X16d	X30d	AT2G38370	protein_coding	protein_coding	0.787119	0.876366	0.697873	0.0777735	0.121743	-0.324411	NA	0.30373	0.60746	0	0.0271835	0	-5.94827	NA	0.350725	0.70145	0	-0.70145	0.0151295	0.0145762	FALSE	0	NA	NA	FALSE	PF05701.16	WEMBL	Coiled-coil	7.7e-28
AT2G40960.2	isoComp_00009789	geneComp_00006367	AT2G40960	X16d	X30d	AT2G40960	protein_coding	protein_coding	2.68048	4.44787	0.913091	0.18155	0.077745	-2.27181	NA	1.62045	3.24089	0	0.111738	0	-8.34469	NA	0.365425	0.73085	0	-0.73085	0.00383189	0.00383189	FALSE	0	NA	NA	TRUE	PF01424.28	R3H	Domain	3.9e-09
AT3G03773.1	isoComp_00010682	geneComp_00006944	AT3G03773	X16d	X30d	AT3G03773	protein_coding	protein_coding	4.24298	2.16742	6.31854	0.51593	1.10144	1.53926	NA	2.09048	2.16742	2.01354	0.51593	0.616275	-0.105736	NA	0.6731	1	0.3462	-0.6538	0.0116968	0.00591229	FALSE	0	NA	NA	TRUE	PF04969.22	CS	Domain	1.1e-05
AT3G05700.1	isoComp_00010869	geneComp_00007058	AT3G05700	X16d	X30d	AT3G05700	protein_coding	protein_coding	18.8937	2.75806	35.0292	0.117993	2.75397	3.66202	NA	0.74638	0.710392	0.782369	0.126921	0.0621615	0.137389	NA	0.1412	0.26005	0.02235	-0.2377	0.00750647	0.00415384	FALSE	0	NA	NA	TRUE	PF05605.18	zf-Di19	Domain	2.3e-23
AT3G06590.1	isoComp_00010944	geneComp_00007103	AT3G06590	X16d	X30d	AT3G06590	protein_coding	protein_coding	24.1975	12.1697	36.2253	0.743443	3.72502	1.57292	NA	19.2697	11.8352	26.7041	0.850286	1.01391	1.1733	NA	0.857025	0.9719	0.74215	-0.22975	0.0219766	0.0219766	FALSE	0	0.656414	TRUE	FALSE	NA	NA	NA	NA
AT3G08505.1	isoComp_00011106	geneComp_00007203	AT3G08505	X16d	X30d	AT3G08505	protein_coding	protein_coding	3.26238	2.90914	3.61561	0.0326835	0.382184	0.31268	NA	0.828585	1.65717	0	0.406853	0	-7.38126	NA	0.284075	0.56815	0	-0.56815	0.00410613	0.00342671	TRUE	0	NA	NA	FALSE	PF14608.12	zf-CCCH_2	Domain	4.1
AT3G15940.2	isoComp_00011802	geneComp_00007661	AT3G15940	X16d	X30d	AT3G15940	protein_coding	protein_coding	6.24324	7.30892	5.17756	0.0493365	0.50737	-0.496575	NA	5.59281	7.30892	3.87671	0.0493365	0.923876	-0.913082	NA	0.869175	1	0.73835	-0.26165	0.000941845	0.000941845	FALSE	0	1	TRUE	FALSE	PF16994.11	Glyco_trans_4_5	Family	1.1e-75
AT3G20890.1	isoComp_00012202	geneComp_00007927	AT3G20890	X16d	X30d	AT3G20890	protein_coding	protein_coding	4.32137	1.02528	7.61746	0.0437405	0.059032	2.88118	NA	1.92463	1.02528	2.82399	0.0437405	1.16817	1.45281	NA	0.685975	1	0.37195	-0.62805	0.0145762	0.0145762	FALSE	1	NA	NA	TRUE	PF00076.28	RRM_1	Domain	8.1e-10
AT3G48380.2	isoComp_00013373	geneComp_00008741	AT3G48380	X16d	X30d	AT3G48380	protein_coding	protein_coding	6.44712	4.35735	8.5369	0.0742995	0.105819	0.968643	NA	0.921862	1.84372	0	0.530763	0	-7.53428	NA	0.210575	0.42115	0	-0.42115	0.000314812	0.000260809	FALSE	0	NA	NA	FALSE	PF20908.2	UfSP2_N	Domain	5.4e-09
AT3G53440.2	isoComp_00013775	geneComp_00009023	AT3G53440	X16d	X30d	AT3G53440	protein_coding	protein_coding	1.04458	1.07668	1.01248	0.063787	0.446219	-0.0878565	NA	0.34225	0.6845	0	0.0746595	0	-6.1179	NA	0.32105	0.6421	0	-0.6421	0.0138776	0.0124258	FALSE	0	NA	NA	TRUE	NA	NA	NA	NA
AT4G00700.2	isoComp_00014751	geneComp_00009631	AT4G00700	X16d	X30d	AT4G00700	protein_coding	protein_coding	176.385	1.29916	351.47	0.310611	69.3552	8.06866	NA	156.193	1.29916	311.087	0.310611	59.8503	7.89258	NA	0.943	1	0.886	-0.114	0.0151794	0.0151794	FALSE	0	1	TRUE	TRUE	PF00168.36	C2	Domain	2.6e-16
AT4G15010.1	isoComp_00015724	geneComp_00010290	AT4G15010	X16d	X30d	AT4G15010	protein_coding	protein_coding	7.59071	3.52737	11.6541	0.111504	1.21664	1.72132	NA	5.40849	3.52737	7.2896	0.111504	0.147936	1.04514	NA	0.816875	1	0.63375	-0.36625	0.000576178	0.000576178	FALSE	0	1	TRUE	FALSE	PF00153.32	Mito_carr	Repeat	5.9e-14
AT4G21110.2	isoComp_00016290	geneComp_00010659	AT4G21110	X16d	X30d	AT4G21110	protein_coding	protein_coding	40.4279	17.0524	63.8034	1.4123	5.46025	1.90304	NA	1.10832	2.21664	0	0.806863	0	-7.79872	NA	0.0674	0.1348	0	-0.1348	0.00563876	0.00325969	FALSE	0	0.520468	TRUE	TRUE	PF01125.22	BUD31	Domain	1.5e-66
AT4G22770.1	isoComp_00016407	geneComp_00010745	AT4G22770	X16d	X30d	AT4G22770	protein_coding	protein_coding	3.10707	0.22665	5.98749	0.0362095	1.13259	4.66354	NA	0.839597	0.22665	1.45255	0.0362095	0.423714	2.62766	NA	0.61885	1	0.2377	-0.7623	0.0182744	0.0148906	FALSE	1	NA	NA	TRUE	PF03479.20	PCC	Domain	1.9e-24
AT4G31350.1	isoComp_00017114	geneComp_00011212	AT4G31350	X16d	X30d	AT4G31350	protein_coding	protein_coding	2.60432	2.81747	2.39117	0.395824	0.463637	-0.235772	NA	0.959201	1.9184	0	0.08775	0	-7.59126	NA	0.349525	0.69905	0	-0.69905	0.00199515	0.000175597	FALSE	0	1	TRUE	FALSE	PF02485.27	Branch	Family	9.5e-85
AT4G33150.3	isoComp_00017310	geneComp_00011328	AT4G33150	X16d	X30d	AT4G33150	protein_coding	protein_coding	265.802	2.68311	528.92	0.429386	19.0602	7.61766	NA	76.3203	2.11063	150.53	0.285349	23.2289	6.14951	NA	0.536625	0.78985	0.2834	-0.50645	0.00187528	0.00187528	FALSE	1	NA	NA	TRUE	PF03435.24	Sacchrp_dh_NADP	Family	2.3e-15
AT4G36840.1	isoComp_00017600	geneComp_00011519	AT4G36840	X16d	X30d	AT4G36840	protein_coding	protein_coding	7.33936	3.91691	10.7618	0.0356445	0.433868	1.45579	NA	4.73583	3.91691	5.55476	0.0356445	1.6884	0.502924	NA	0.75535	1	0.5107	-0.4893	0.00111152	0.00111152	FALSE	0	NA	NA	TRUE	PF25210.1	Kelch_FKB95	Repeat	3.8e-45
AT4G37190.2	isoComp_00017632	geneComp_00011537	AT4G37190	X16d	X30d	AT4G37190	protein_coding	protein_coding	2.60957	2.33129	2.88785	0.112187	0.720657	0.307679	NA	0.669694	1.33939	0	0.0859375	0	-7.07616	NA	0.287025	0.57405	0	-0.57405	0.000130527	8.50945e-05	FALSE	0	NA	NA	FALSE	PF10644.15	Misat_Tub_SegII	Domain	1.6e-16
AT5G02530.2	isoComp_00018023	geneComp_00011793	AT5G02530	X16d	X30d	AT5G02530	protein_coding	protein_coding	9.38442	7.36745	11.4014	0.386688	1.61742	0.629278	NA	1.10556	2.21111	0	0.416445	0	-7.79514	NA	0.149	0.298	0	-0.298	0.000963867	0.000568894	FALSE	0	NA	NA	FALSE	PF00076.28	RRM_1	Domain	2.8e-14
AT5G04860.1	isoComp_00018232	geneComp_00011932	AT5G04860	X16d	X30d	AT5G04860	protein_coding	protein_coding	8.8394	1.71128	15.9675	0.0714435	0.992773	3.21449	NA	6.57312	1.71128	11.435	0.0714435	1.83117	2.73316	NA	0.855875	1	0.71175	-0.28825	0.00515511	0.00515511	FALSE	0	1	TRUE	TRUE	PF10358.15	NT-C2	Domain	8.7e-18
AT5G14720.1	isoComp_00018997	geneComp_00012437	AT5G14720	X16d	X30d	AT5G14720	protein_coding	protein_coding	32.0432	22.926	41.1604	3.18248	6.16216	0.843996	NA	29.3338	22.926	35.7417	3.18248	1.58326	0.640398	NA	0.941175	1	0.88235	-0.11765	0.0338051	0.0338051	FALSE	0	NA	NA	FALSE	PF00069.31	Pkinase	Domain	3.8e-59
AT5G16280.1	isoComp_00019128	geneComp_00012530	AT5G16280	X16d	X30d	AT5G16280	protein_coding	protein_coding	7.10525	3.7186	10.4919	0.0038015	0.0321395	1.49394	NA	1.42573	2.85145	0	0.187069	0	-8.1606	NA	0.383425	0.76685	0	-0.76685	5.06619e-10	4.68319e-10	FALSE	0	1	TRUE	FALSE	PF24542.1	Ig_TPPC8_C	Domain	1.1e-10
AT5G23405.1	isoComp_00019696	geneComp_00012895	AT5G23405	X16d	X30d	AT5G23405	protein_coding	protein_coding	6.98355	3.3056	10.6615	0.546468	0.413707	1.68642	NA	5.30618	3.3056	7.30676	0.546468	0.818151	1.14194	NA	0.8417	1	0.6834	-0.3166	0.0105027	0.0105027	FALSE	0	NA	NA	FALSE	PF00505.25	HMG_box	Domain	5.3e-07
AT5G23520.1	isoComp_00019711	geneComp_00012903	AT5G23520	X16d	X30d	AT5G23520	protein_coding	protein_coding	10.1271	3.76731	16.4868	0.177519	2.64939	2.12676	NA	7.46132	3.76731	11.1553	0.177519	4.42363	1.56359	NA	0.82515	1	0.6503	-0.3497	0.00997405	0.00997405	FALSE	0	NA	NA	FALSE	PF08590.15	DUF1771	Domain	5.6e-13
AT5G41120.3	isoComp_00020588	geneComp_00013506	AT5G41120	X16d	X30d	AT5G41120	protein_coding	protein_coding	0.736415	0.526908	0.945922	0.049034	0.057522	0.832218	NA	0.478963	0.526908	0.431017	0.049034	0.02365	-0.283841	NA	0.7279	1	0.4558	-0.5442	0.00712351	0.00712351	FALSE	0	1	TRUE	FALSE	PF03982.18	DAGAT	Family	5.4e-07
AT5G41760.2	isoComp_00020642	geneComp_00013545	AT5G41760	X16d	X30d	AT5G41760	protein_coding	protein_coding	1.42729	2.22474	0.62985	0.046925	0.269114	-1.8043	NA	0.758392	1.51678	0	0.137837	0	-7.25435	NA	0.3417	0.6834	0	-0.6834	0.0202633	0.0202633	FALSE	0	0.999995	TRUE	TRUE	PF04142.21	Nuc_sug_transp	Family	7.4e-55
AT5G41810.1	isoComp_00020649	geneComp_00013552	AT5G41810	X16d	X30d	AT5G41810	protein_coding	protein_coding	31.2759	8.36807	54.1836	2.28461	10.5608	2.69343	NA	19.9693	8.36807	31.5705	2.28461	7.29032	1.91434	NA	0.7892	1	0.5784	-0.4216	3.52968e-06	3.52968e-06	FALSE	0	NA	NA	FALSE	NA	NA	NA	NA
AT5G43730.1	isoComp_00020804	geneComp_00013674	AT5G43730	X16d	X30d	AT5G43730	protein_coding	protein_coding	0.691704	0.229013	1.1544	0.007536	0.096769	2.28442	NA	0.0775172	0.155034	0	0.0430575	0	-4.0447	NA	0.33575	0.6715	0	-0.6715	0.0112003	0.0112003	TRUE	0	1	TRUE	TRUE	PF23559.1	WH_DRP	Domain	1.1e-09
AT5G44660.1	isoComp_00020900	geneComp_00013739	AT5G44660	X16d	X30d	AT5G44660	protein_coding	protein_coding	2.1394	3.22348	1.05532	0.526123	0.153709	-1.6018	NA	1.61174	3.22348	0	0.526123	0	-8.33694	NA	0.5	1	0	-1	0.0145173	0.0145173	FALSE	0	NA	NA	FALSE	NA	NA	NA	NA
AT5G51410.5	isoComp_00021511	geneComp_00014138	AT5G51410	X16d	X30d	AT5G51410	protein_coding	protein_coding	16.4145	7.33119	25.4979	0.173904	0.915431	1.79686	NA	1.98954	3.97907	0	0.479898	0	-8.63991	NA	0.2723	0.5446	0	-0.5446	2.04756e-07	2.04756e-07	TRUE	0	NA	NA	TRUE	PF03194.20	LUC7	Family	1.3e-85
AT5G52840.2	isoComp_00021631	geneComp_00014222	AT5G52840	X16d	X30d	AT5G52840	protein_coding	protein_coding	45.4184	47.1178	43.719	4.3715	0.323064	-0.10799	NA	2.8786	5.7572	0	1.37165	0	-9.17173	NA	0.063	0.126	0	-0.126	0.0158782	0.0117459	FALSE	0	NA	NA	TRUE	PF04716.19	ETC_C1_NDUFA5	Family	1.3e-27
AT5G58300.3	isoComp_00022071	geneComp_00014509	AT5G58300	X16d	X30d	AT5G58300	protein_coding	protein_coding	1.64298	2.07666	1.20931	0.00063	0.248648	-0.775132	NA	0.576133	1.15227	0	0.288082	0	-6.8608	NA	0.27745	0.5549	0	-0.5549	0.0156542	0.0146312	FALSE	0	NA	NA	FALSE	PF13855.12	LRR_8	Repeat	2.4e-06
AT5G60700.1	isoComp_00022267	geneComp_00014639	AT5G60700	X16d	X30d	AT5G60700	protein_coding	protein_coding	6.77636	3.26447	10.2883	0.472413	0.325349	1.65307	NA	3.39314	3.23378	3.5525	0.503105	0.323294	0.135214	NA	0.666825	0.989	0.34465	-0.64435	0.00383189	0.00383189	FALSE	0	1	TRUE	TRUE	NA	NA	NA	NA
AT5G63220.1	isoComp_00022479	geneComp_00014771	AT5G63220	X16d	X30d	AT5G63220	protein_coding	protein_coding	9.06141	3.01586	15.107	0.222192	1.1936	2.32075	NA	5.54214	3.01586	8.06842	0.222192	2.86393	1.41673	NA	0.7612	1	0.5224	-0.4776	0.00549244	0.00549244	FALSE	0	1	TRUE	TRUE	PF04190.19	GET4	Repeat	1.3e-71
AT2G45170.1	isoComp_00022990	geneComp_00015091	ATG8E	X16d	X30d	ATG8E	protein_coding	protein_coding	333.135	30.875	635.395	2.58031	24.8218	4.3627	NA	209.784	29.5851	389.983	3.02291	21.5069	3.72002	NA	0.786375	0.95675	0.616	-0.34075	0.0168925	0.0168925	FALSE	0	NA	NA	TRUE	PF02991.22	ATG8	Domain	3.5e-50
AT4G14790.1	isoComp_00023310	geneComp_00015312	ATSUV3	X16d	X30d	ATSUV3	protein_coding	protein_coding	3.93213	1.44691	6.41735	0.142726	0.041527	2.14131	NA	1.00857	1.44691	0.570233	0.142726	0.0355235	-1.32821	NA	0.544425	1	0.08885	-0.91115	8.94817e-09	6.25823e-09	FALSE	0	NA	NA	TRUE	PF12513.15	SUV3_C	Domain	8.3e-15
AT1G74810.7	isoComp_00023756	geneComp_00015560	BOR5	X16d	X30d	BOR5	protein_coding	protein_coding	1.34037	0.578204	2.10253	0.062825	0.509324	1.84458	NA	0.289102	0.578204	0	0.062825	0	-5.87824	NA	0.5	1	0	-1	0.0234222	3.72171e-05	FALSE	0	NA	NA	FALSE	PF00955.27	HCO3_cotransp	Domain	3e-29
AT4G04720.2	isoComp_00024807	geneComp_00016193	CPK21	X16d	X30d	CPK21	protein_coding	protein_coding	20.8555	15.3729	26.3381	1.80363	0.543225	0.776378	NA	18.6565	15.3729	21.9401	1.80363	2.42879	0.512904	NA	0.917625	1	0.83525	-0.16475	0.0139929	0.0139929	FALSE	0	NA	NA	TRUE	PF13499.12	EF-hand_7	Domain	9.4e-18
AT4G38230.4	isoComp_00024817	geneComp_00016197	CPK26	X16d	X30d	CPK26	protein_coding	protein_coding	3.4765	1.30316	5.64985	0.125865	0.55294	2.10772	NA	0.42544	0.85088	0	0.209126	0	-6.42774	NA	0.321725	0.64345	0	-0.64345	0.000207446	0.000207446	FALSE	1	1	TRUE	TRUE	PF13499.12	EF-hand_7	Domain	9.5e-16
AT2G22490.2	isoComp_00025217	geneComp_00016439	CYCD2;1	X16d	X30d	CYCD2;1	protein_coding	protein_coding	3.28733	3.56199	3.01266	0.202162	0.0799655	-0.240908	NA	0.429244	0.858489	0	0.085157	0	-6.44044	NA	0.121575	0.24315	0	-0.24315	0.0157433	0.0108588	FALSE	0	1	TRUE	FALSE	PF02984.24	Cyclin_C	Domain	9.4e-08
AT5G39830.2	isoComp_00025656	geneComp_00016749	DEG8	X16d	X30d	DEG8	protein_coding	protein_coding	11.3658	17.5363	5.19531	0.245421	0.704422	-1.75311	NA	1.55795	3.11591	0	0.512818	0	-8.28813	NA	0.089075	0.17815	0	-0.17815	0.009333	0.00788945	FALSE	0	NA	NA	FALSE	PF13180.12	PDZ_2	Domain	3e-11
AT5G26940.3	isoComp_00025849	geneComp_00016870	DPD1	X16d	X30d	DPD1	protein_coding	protein_coding	157.468	6.34781	308.588	0.009261	27.842	5.60106	NA	63.3937	5.80906	120.978	0.025121	14.5255	4.37794	NA	0.65305	0.9151	0.391	-0.5241	5.60444e-05	3.48128e-07	FALSE	0	0.999997	TRUE	FALSE	PF00929.31	RNase_T	Domain	2.8e-20
AT3G12400.1	isoComp_00026190	geneComp_00017068	ELC	X16d	X30d	ELC	protein_coding	protein_coding	77.7562	21.256	134.256	3.66314	22.5112	2.65848	NA	69.3317	21.256	117.407	3.66314	13.094	2.46502	NA	0.9415	1	0.883	-0.117	0.00204712	0.00201417	FALSE	0	NA	NA	FALSE	PF09454.15	Vps23_core	Domain	7.8e-25
AT4G09980.1	isoComp_00026286	geneComp_00017131	EMB1691	X16d	X30d	EMB1691	protein_coding	protein_coding	7.87009	5.46983	10.2703	0.230882	0.792858	0.907684	NA	7.12456	5.46983	8.77929	0.230882	1.36425	0.681614	NA	0.924825	1	0.84965	-0.15035	0.00388777	0.00388777	FALSE	0	NA	NA	TRUE	PF05063.20	MT-A70	Family	4.8e-51
AT1G29330.1	isoComp_00026561	geneComp_00017311	ERD2	X16d	X30d	ERD2	protein_coding	protein_coding	3.53214	0.425828	6.63845	0.015352	0.963282	3.93119	NA	1.05057	0.425828	1.67531	0.015352	0.0481385	1.95119	NA	0.62945	1	0.2589	-0.7411	0.0262998	0.0262998	FALSE	0	NA	NA	TRUE	PF00810.23	ER_lumen_recept	Repeat	9.8e-60
AT4G28250.1	isoComp_00026736	geneComp_00017438	EXPB3	X16d	X30d	EXPB3	protein_coding	protein_coding	2.49259	3.79862	1.18656	0.0321245	0.393738	-1.67037	NA	2.15954	3.79862	0.520463	0.0321245	0.252426	-2.84395	NA	0.7068	1	0.4136	-0.5864	0.000260809	0.000260809	FALSE	0	NA	NA	FALSE	PF03330.24	DPBB_1	Domain	1.4e-15
AT1G79560.2	isoComp_00027177	geneComp_00017678	FTSH12	X16d	X30d	FTSH12	protein_coding	protein_coding	4.04192	6.36217	1.72167	0.18216	0.447774	-1.87962	NA	0.814749	1.6295	0	0.150806	0	-7.35711	NA	0.128525	0.25705	0	-0.25705	0.00435356	0.00383189	FALSE	0	NA	NA	FALSE	PF01434.24	Peptidase_M41	Domain	4.5e-25
AT3G13550.1	isoComp_00027213	geneComp_00017700	FUS9	X16d	X30d	FUS9	protein_coding	protein_coding	16.3234	6.09149	26.5552	0.115125	0.560432	2.12231	NA	13.0629	6.09149	20.0343	0.115125	2.23964	1.71596	NA	0.8783	1	0.7566	-0.2434	0.0289987	0.0289987	FALSE	0	NA	NA	TRUE	PF00179.31	UQ_con	Domain	1e-42
AT1G72610.1	isoComp_00027493	geneComp_00017886	GER1	X16d	X30d	GER1	protein_coding	protein_coding	539.427	1056.23	22.6202	219.471	2.29915	-5.54455	NA	531.441	1050.84	12.0446	219.276	2.08956	-6.44583	NA	0.761625	0.9947	0.52855	-0.46615	2.31101e-15	2.31101e-15	FALSE	0	0.998723	TRUE	TRUE	PF00190.28	Cupin_1	Domain	3.6e-40
AT5G24280.3	isoComp_00027720	geneComp_00018021	GMI1	X16d	X30d	GMI1	protein_coding	protein_coding	1.10086	0.728347	1.47337	0.025888	0.0132025	1.0065	NA	0.211269	0.422539	0	0.185368	0	-5.43476	NA	0.2859	0.5718	0	-0.5718	0.020129	0.00562853	FALSE	0	1	TRUE	TRUE	PF13589.12	HATPase_c_3	Domain	8.5e-09
AT1G50460.3	isoComp_00028383	geneComp_00018412	HKL1	X16d	X30d	HKL1	protein_coding	protein_coding	4.74773	6.68528	2.81018	0.588397	0.0809905	-1.24736	NA	1.70085	3.40171	0	0.676574	0	-8.41435	NA	0.251925	0.50385	0	-0.50385	0.00067412	8.50945e-05	FALSE	0	1	TRUE	TRUE	PF03727.22	Hexokinase_2	Domain	3.1e-75
AT3G11945.1	isoComp_00028559	geneComp_00018526	HST	X16d	X30d	HST	protein_coding	protein_coding	10.6279	11.2902	9.96563	1.37829	0.189416	-0.179871	NA	6.90772	9.60248	4.21296	1.32697	0.326599	-1.18666	NA	0.63615	0.8488	0.4235	-0.4253	0.00562853	0.00562853	FALSE	0	1	TRUE	TRUE	PF01040.23	UbiA	Family	7.1e-36
AT1G64790.1	isoComp_00028766	geneComp_00018651	ILA	X16d	X30d	ILA	protein_coding	protein_coding	5.25762	5.25582	5.25941	0.248827	0.399226	0.000982408	NA	4.84629	5.25582	4.43677	0.248827	0.43058	-0.243902	NA	0.921125	1	0.84225	-0.15775	2.26421e-06	2.26421e-06	FALSE	0	1	TRUE	FALSE	PF24984.1	HEAT_EF3_GNC1	Repeat	3.3e-27
AT1G18840.1	isoComp_00028905	geneComp_00018734	IQD30	X16d	X30d	IQD30	protein_coding	protein_coding	2.05137	2.90937	1.19337	0.0407135	0.207277	-1.27858	NA	0.339364	0.678728	0	0.024665	0	-6.10586	NA	0.116725	0.23345	0	-0.23345	0.0372579	0.0282641	FALSE	0	NA	NA	FALSE	PF00612.33	IQ	Motif	0.0084
AT1G13580.3	isoComp_00029244	geneComp_00018941	LAG13	X16d	X30d	LAG13	protein_coding	protein_coding	1.05876	0.44592	1.67161	0.081852	0.0113395	1.88299	NA	0.43819	0.44592	0.430461	0.081852	0.0016635	-0.0497681	NA	0.628775	1	0.25755	-0.74245	0.00720724	0.00720724	FALSE	0	0.999996	TRUE	TRUE	PF03798.21	TRAM_LAG1_CLN8	Domain	8.4e-51
AT5G66100.2	isoComp_00029257	geneComp_00018948	LARP1b	X16d	X30d	LARP1b	protein_coding	protein_coding	5.16438	2.63384	7.69491	0.235088	1.51956	1.54314	NA	0.251479	0.502958	0	0.248449	0	-5.68077	NA	0.100475	0.20095	0	-0.20095	0.0390504	0.0266776	TRUE	1	NA	NA	TRUE	NA	NA	NA	NA
AT5G01240.2	isoComp_00029269	geneComp_00018956	LAX1	X16d	X30d	LAX1	protein_coding	protein_coding	6.75445	12.6371	0.871785	2.65412	0.28072	-3.84224	NA	2.30872	4.61744	0	1.14735	0	-8.85407	NA	0.18115	0.3623	0	-0.3623	0.0378969	0.0356401	FALSE	0	1	TRUE	TRUE	PF01490.24	Aa_trans	Domain	1.7e-73
AT4G22880.3	isoComp_00029365	geneComp_00019027	LDOX	X16d	X30d	LDOX	protein_coding	protein_coding	18.1367	0.495372	35.7781	0.067866	14.9908	6.14599	NA	0.247686	0.495372	0	0.067866	0	-5.65927	NA	0.5	1	0	-1	0.0352902	0.00523909	FALSE	0	1	TRUE	FALSE	PF14226.12	DIOX_N	Family	1.3e-25
AT2G34780.3	isoComp_00029964	geneComp_00019381	MEE22	X16d	X30d	MEE22	protein_coding	protein_coding	2.04969	1.61456	2.48481	0.031112	0.784305	0.618884	NA	0.41214	0.82428	0	0.269568	0	-6.38246	NA	0.256975	0.51395	0	-0.51395	0.00463691	3.77687e-06	FALSE	0	1	TRUE	FALSE	NA	NA	NA	NA
AT4G05450.1	isoComp_00030065	geneComp_00019452	MFDX1	X16d	X30d	MFDX1	protein_coding	protein_coding	3.54171	2.94389	4.13952	0.259584	1.05653	0.490326	NA	2.57147	2.94389	2.19905	0.259584	0.751478	-0.41919	NA	0.759325	1	0.51865	-0.48135	0.00176196	0.00176196	FALSE	0	NA	NA	FALSE	PF00111.32	Fer2	Domain	5.9e-12
AT2G42890.1	isoComp_00030168	geneComp_00019510	ML2	X16d	X30d	ML2	protein_coding	protein_coding	258.999	12.7783	505.22	1.36607	39.8683	5.30404	NA	66.8449	12.7783	120.911	1.36607	33.2773	3.24117	NA	0.6178	1	0.2356	-0.7644	3.1923e-11	3.1923e-11	FALSE	0	1	TRUE	FALSE	PF00076.28	RRM_1	Domain	1.5e-10
AT2G05990.2	isoComp_00030245	geneComp_00019555	MOD1	X16d	X30d	MOD1	protein_coding	protein_coding	4.25192	6.68065	1.82319	0.495847	0.0241725	-1.86779	NA	2.3968	4.7936	0	0.0889745	0	-8.90797	NA	0.36125	0.7225	0	-0.7225	0.000360162	0.000360162	FALSE	0	NA	NA	FALSE	PF13561.12	adh_short_C2	Domain	1e-50
AT2G31840.1	isoComp_00030331	geneComp_00019607	MRL7-L	X16d	X30d	MRL7-L	protein_coding	protein_coding	2.96337	4.11909	1.80765	0.061026	0.482289	-1.18375	NA	2.05955	4.11909	0	0.061026	0	-8.68968	NA	0.5	1	0	-1	0.00998522	0.00998522	FALSE	0	1	TRUE	FALSE	NA	NA	NA	NA
AT1G30620.3	isoComp_00030459	geneComp_00019691	MUR4	X16d	X30d	MUR4	protein_coding	protein_coding	20.5938	1.47181	39.7158	0.004292	2.74921	4.74464	NA	0.160622	0.321243	0	0.020373	0	-5.04982	NA	0.1091	0.2182	0	-0.2182	4.00771e-05	4.00771e-05	FALSE	0	1	TRUE	FALSE	PF16363.11	GDP_Man_Dehyd	Domain	1e-52
AT2G02820.3	isoComp_00030612	geneComp_00019799	MYB88	X16d	X30d	MYB88	protein_coding	protein_coding	1.84353	1.70739	1.97967	0.389897	0.364674	0.212306	NA	0.168364	0.336728	0	0.115007	0	-5.11573	NA	0.095925	0.19185	0	-0.19185	0.0229154	0.00385328	TRUE	1	NA	NA	TRUE	PF13921.12	Myb_DNA-bind_6	Domain	1e-15
AT3G29035.1	isoComp_00030746	geneComp_00019885	NAC3	X16d	X30d	NAC3	protein_coding	protein_coding	584.036	15.4064	1152.66	0.0001225	18.6204	6.22438	NA	42.5316	13.2163	71.8469	0.421193	6.44966	2.44171	NA	0.460125	0.85785	0.0624	-0.79545	4.46716e-12	4.46716e-12	FALSE	0	0.999998	TRUE	FALSE	PF02365.20	NAM	Family	3.7e-49
AT1G08550.2	isoComp_00031153	geneComp_00020136	NPQ1	X16d	X30d	NPQ1	protein_coding	protein_coding	21.4353	37.4638	5.40675	4.83487	0.345631	-2.79038	NA	20.6192	36.7355	4.50286	5.00878	0.369503	-3.02546	NA	0.90575	0.97965	0.83185	-0.1478	0.0353866	0.00178213	FALSE	0	1	TRUE	FALSE	PF07137.17	VDE	Domain	1.6e-110
AT5G15860.2	isoComp_00031810	geneComp_00020522	PCME	X16d	X30d	PCME	protein_coding	protein_coding	7.24261	4.91173	9.57349	0.538933	0.949029	0.961386	NA	0.60797	1.21594	0	0.0850405	0	-6.93774	NA	0.124325	0.24865	0	-0.24865	0.00029644	0.000159117	TRUE	3	0.999126	TRUE	TRUE	PF20434.5	BD-FAE	Domain	2.6e-23
AT1G09530.6	isoComp_00032232	geneComp_00020783	PIF3	X16d	X30d	PIF3	protein_coding	protein_coding	5.72304	3.60259	7.84349	0.229378	1.74789	1.1203	NA	4.82592	3.60259	6.04925	0.229378	1.09028	0.746105	NA	0.889475	1	0.77895	-0.22105	0.000894538	0.000894538	FALSE	0	1	TRUE	FALSE	PF00010.31	HLH	Domain	4e-14
AT1G50840.1	isoComp_00032539	geneComp_00020970	POLGAMMA2	X16d	X30d	POLGAMMA2	protein_coding	protein_coding	6.44329	6.70861	6.17797	0.0386515	1.02874	-0.118696	NA	1.71536	2.87158	0.559132	0.478988	0.005839	-2.34003	NA	0.2603	0.42765	0.09295	-0.3347	0.0465414	0.0454387	FALSE	0	1	TRUE	FALSE	PF00476.26	DNA_pol_A	Domain	1.7e-43
AT3G25800.1	isoComp_00032598	geneComp_00021011	PP2AA2	X16d	X30d	PP2AA2	protein_coding	protein_coding	35.7835	10.1092	61.4577	0.508182	6.56571	2.60273	NA	32.2862	10.1092	54.4631	0.508182	7.48977	2.42845	NA	0.941625	1	0.88325	-0.11675	0.000568576	0.000568576	FALSE	0	NA	NA	FALSE	PF02985.28	HEAT	Repeat	0.0022
AT2G39470.1	isoComp_00032510	geneComp_00020951	PnsL1	X16d	X30d	PnsL1	protein_coding	protein_coding	46.6479	92.9154	0.380406	3.50291	0.118412	-7.89495	NA	38.8024	77.6048	0	2.70686	0	-12.9221	NA	0.417675	0.83535	0	-0.83535	0.00756209	0.00756209	FALSE	0	0.99913	TRUE	FALSE	PF01789.22	PsbP	Domain	4.3e-45
AT4G16990.10	isoComp_00033723	geneComp_00021703	RLM3	X16d	X30d	RLM3	protein_coding	protein_coding	37.0998	55.948	18.2517	8.73477	1.69318	-1.61552	NA	12.4133	24.8265	0	4.04255	0	-11.2782	NA	0.221625	0.44325	0	-0.44325	2.92262e-09	2.92262e-09	FALSE	0	NA	NA	FALSE	PF00931.28	NB-ARC	Domain	7.1e-13
AT3G27380.2	isoComp_00034534	geneComp_00022211	SDH2-1	X16d	X30d	SDH2-1	protein_coding	protein_coding	42.9462	5.97122	79.9211	0.47099	8.85548	3.74025	NA	22.7236	5.97122	39.4761	0.47099	17.7357	2.72283	NA	0.737575	1	0.47515	-0.52485	0.000308799	0.000308799	FALSE	1	NA	NA	TRUE	PF13085.11	Fer2_3	Domain	7.9e-35
AT5G04040.1	isoComp_00034561	geneComp_00022226	SDP1	X16d	X30d	SDP1	protein_coding	protein_coding	81.3229	20.4767	142.169	1.77357	19.3535	2.79495	NA	7.01151	7.65459	6.36844	1.6384	0.144563	-0.265005	NA	0.2147	0.38365	0.04575	-0.3379	0.0246634	0.0243673	FALSE	0	1	TRUE	FALSE	PF11815.13	DUF3336	Family	1.1e-30
AT1G69220.1	isoComp_00034789	geneComp_00022348	SIK1	X16d	X30d	SIK1	protein_coding	protein_coding	11.398	5.83608	16.9599	0.467127	1.134	1.53744	NA	9.40501	5.83608	12.9739	0.467127	2.63799	1.15119	NA	0.878975	1	0.75795	-0.24205	0.00216532	0.00216532	FALSE	0	NA	NA	FALSE	PF00069.31	Pkinase	Domain	4.4e-70
AT5G24030.1	isoComp_00034916	geneComp_00022417	SLAH3	X16d	X30d	SLAH3	protein_coding	protein_coding	6.58767	5.37856	7.79678	1.52946	0.448939	0.534829	NA	5.92003	5.37856	6.46151	1.52946	1.25978	0.264204	NA	0.911075	1	0.82215	-0.17785	0.0390608	0.0390608	FALSE	0	NA	NA	TRUE	PF03595.22	SLAC1	Family	3.3e-45
AT1G28560.3	isoComp_00035250	geneComp_00022588	SRD2	X16d	X30d	SRD2	protein_coding	protein_coding	1.75942	0.80159	2.71725	0.0918485	0.222449	1.74862	NA	1.25547	0.80159	1.70935	0.0918485	0.103669	1.08304	NA	0.815075	1	0.63015	-0.36985	0.0136423	0.0136423	FALSE	1	1	TRUE	TRUE	PF12251.13	SNAPC3	Family	1.7e-61
AT1G11720.2	isoComp_00035311	geneComp_00022621	SS3	X16d	X30d	SS3	protein_coding	protein_coding	6.23947	7.71382	4.76513	0.859317	1.68315	-0.693776	NA	4.4451	7.62238	1.26782	0.851921	0.0161135	-2.57845	NA	0.646725	0.9881	0.30535	-0.68275	0.000466217	0.000226677	FALSE	0	1	TRUE	TRUE	PF08323.17	Glyco_transf_5	Domain	2.6e-51

## Sheet: Table S3
Table S3	Full list of enriched Gene Ontology (GO) terms associated with isoform switching genes.
ID	Description	setSize	enrichmentScore	NES	pvalue	p.adjust	qvalue	rank	leading_edge	core_enrichment
GO:0009987	cellular process	166	-0.394842	-3.68351	1.45827e-09	3.57275e-07	2.42533e-07	124	tags=61%, list=46%, signal=86%	AT3G01500/AT5G14060/AT2G18760/AT4G04720/AT4G38230/AT2G22490/AT1G26230/AT3G03300/AT4G18370/AT5G39830/AT3G55630/AT3G12400/AT4G09980/AT1G29330/AT4G28250/AT1G34260/AT4G26520/AT2G42280/AT1G79560/AT2G46270/AT3G59410/AT1G73250/AT5G24280/AT2G41540/AT5G57350/AT1G50460/AT3G05040/AT3G07770/AT3G26744/AT3G13810/AT1G64790/AT4G16480/AT5G13220/AT1G13580/AT5G01240/AT4G22880/AT3G02600/AT5G35330/AT4G35920/AT5G41910…
GO:0008152	metabolic process	137	-0.34854	-3.42647	8.07164e-08	9.88776e-06	6.71221e-06	116	tags=60%, list=43%, signal=69%	AT1G26230/AT3G03300/AT4G18370/AT5G39830/AT3G55630/AT5G26940/AT5G05740/AT3G12400/AT4G09980/AT1G34260/AT4G26520/AT2G42280/AT1G79560/AT3G13550/AT2G46270/AT3G59410/AT1G73250/AT5G24280/AT2G41540/AT1G50460/AT3G07770/AT3G26744/AT3G13810/AT1G64790/AT1G13580/AT4G22880/AT3G02600/AT5G41910/AT2G34780/AT4G05450/AT4G21090/AT2G05990/AT2G31840/AT1G30620/AT5G06100/AT3G46130/AT2G02820/AT3G10490/AT3G15500/AT1G72830…
GO:0008150	biological_process	210	-0.414124	-3.29867	1.52782e-07	1.24772e-05	8.47e-06	129	tags=57%, list=48%, signal=134%	AT2G45170/AT4G14790/AT1G58180/AT1G74810/AT2G35550/AT3G01500/AT5G14060/AT2G18760/AT4G04720/AT4G38230/AT2G22490/AT1G33720/AT1G26230/AT3G03300/AT4G18370/AT5G39830/AT3G55630/AT5G26940/AT5G05740/AT3G12400/AT4G09980/AT1G29330/AT4G28250/AT1G34260/AT4G26520/AT2G42280/AT3G10390/AT1G79560/AT3G13550/AT2G46270/AT3G59410/AT1G73250/AT5G24280/AT2G41540/AT5G57350/AT1G50460/AT3G05040/AT3G07770/AT3G26744/AT3G13810…
GO:0044237	cellular metabolic process	115	-0.316488	-3.03149	4.08663e-06	0.000200245	0.000135934	116	tags=61%, list=43%, signal=60%	AT1G26230/AT3G03300/AT4G18370/AT5G39830/AT3G55630/AT4G09980/AT1G34260/AT4G26520/AT2G42280/AT1G79560/AT2G46270/AT3G59410/AT1G73250/AT2G41540/AT1G50460/AT3G07770/AT3G26744/AT3G13810/AT1G64790/AT1G13580/AT3G02600/AT5G41910/AT4G05450/AT4G21090/AT2G05990/AT2G31840/AT1G30620/AT5G06100/AT3G46130/AT2G02820/AT3G10490/AT3G15500/AT1G72830/AT1G08550/AT3G18090/AT2G30170/AT1G09530/AT2G43190/AT3G25800/AT1G49630…
GO:0044238	primary metabolic process	115	-0.316488	-3.03149	4.08663e-06	0.000200245	0.000135934	116	tags=61%, list=43%, signal=60%	AT1G26230/AT3G03300/AT4G18370/AT5G39830/AT5G26940/AT5G05740/AT3G12400/AT4G09980/AT1G34260/AT4G26520/AT2G42280/AT1G79560/AT3G13550/AT2G46270/AT3G59410/AT1G73250/AT5G24280/AT2G41540/AT1G50460/AT3G07770/AT3G26744/AT3G13810/AT1G64790/AT1G13580/AT3G02600/AT5G41910/AT2G34780/AT2G05990/AT2G31840/AT1G30620/AT5G06100/AT3G46130/AT2G02820/AT3G10490/AT3G15500/AT1G72830/AT1G08550/AT3G18090/AT2G30170/AT1G09530…
GO:0032502	developmental process	40	-0.409389	-2.96267	6.87853e-06	0.000240749	0.00016343	109	tags=75%, list=41%, signal=52%	AT3G12400/AT4G09980/AT4G28250/AT2G42280/AT3G10390/AT1G79560/AT3G13550/AT1G50460/AT3G05040/AT3G26744/AT3G55850/AT5G66100/AT5G01240/AT2G34780/AT4G05450/AT5G06100/AT2G02820/AT3G10490/AT1G09530/AT1G15110/AT4G04920/AT1G27370/AT1G28560/AT3G60740/AT2G02760/AT3G04630/AT1G79700/AT2G20290/AT5G22640/AT3G29035
GO:0048856	anatomical structure development	40	-0.409389	-2.96267	6.87853e-06	0.000240749	0.00016343	109	tags=75%, list=41%, signal=52%	AT3G12400/AT4G09980/AT4G28250/AT2G42280/AT3G10390/AT1G79560/AT3G13550/AT1G50460/AT3G05040/AT3G26744/AT3G55850/AT5G66100/AT5G01240/AT2G34780/AT4G05450/AT5G06100/AT2G02820/AT3G10490/AT1G09530/AT1G15110/AT4G04920/AT1G27370/AT1G28560/AT3G60740/AT2G02760/AT3G04630/AT1G79700/AT2G20290/AT5G22640/AT3G29035
GO:0080090	regulation of primary metabolic process	33	-0.439779	-2.95528	8.82066e-06	0.000270133	0.000183377	101	tags=76%, list=38%, signal=54%	AT2G42280/AT2G46270/AT3G59410/AT3G26744/AT3G13810/AT1G64790/AT5G41910/AT2G34780/AT2G31840/AT5G06100/AT3G46130/AT2G02820/AT3G10490/AT3G15500/AT1G72830/AT1G09530/AT4G04920/AT1G17040/AT4G24500/AT1G27370/AT5G65210/AT1G79700/AT4G26640/AT2G25000/AT3G29035
GO:0009058	biosynthetic process	85	-0.320972	-2.98718	1.59941e-05	0.000391856	0.000266007	116	tags=65%, list=43%, signal=54%	AT1G26230/AT3G03300/AT3G55630/AT4G09980/AT1G34260/AT4G26520/AT2G42280/AT1G79560/AT2G46270/AT3G59410/AT1G73250/AT3G07770/AT3G26744/AT3G13810/AT1G64790/AT1G13580/AT4G22880/AT5G41910/AT2G05990/AT2G31840/AT1G30620/AT5G06100/AT3G46130/AT2G02820/AT3G10490/AT3G15500/AT1G72830/AT3G18090/AT1G09530/AT2G43190/AT1G49630/AT1G15110/AT4G04920/AT1G17040/AT4G24500/AT1G69220/AT2G21940/AT5G53120/AT1G27370/AT1G28560…
GO:0006351	DNA-templated transcription	31	-0.454866	-2.97685	1.45612e-05	0.000391856	0.000266007	101	tags=77%, list=38%, signal=55%	AT2G42280/AT2G46270/AT3G26744/AT3G13810/AT5G41910/AT2G31840/AT5G06100/AT3G46130/AT2G02820/AT3G10490/AT3G15500/AT1G72830/AT3G18090/AT1G09530/AT4G04920/AT1G17040/AT1G27370/AT1G28560/AT1G55520/AT5G65210/AT1G79700/AT4G26640/AT2G25000/AT3G29035
GO:0019222	regulation of metabolic process	37	-0.415075	-2.93186	1.85156e-05	0.000412393	0.000279949	101	tags=73%, list=38%, signal=53%	AT2G42280/AT2G46270/AT3G59410/AT3G26744/AT3G13810/AT1G64790/AT5G41910/AT2G34780/AT2G31840/AT5G06100/AT3G46130/AT2G02820/AT3G10490/AT3G15500/AT1G72830/AT1G09530/AT3G25800/AT4G04920/AT1G17040/AT4G24500/AT1G69220/AT1G27370/AT5G65210/AT1G79700/AT4G26640/AT2G25000/AT3G29035
GO:0065007	biological regulation	66	-0.330572	-2.91385	2.11942e-05	0.000432716	0.000293745	101	tags=62%, list=38%, signal=51%	AT2G42280/AT3G10390/AT3G13550/AT2G46270/AT3G59410/AT5G57350/AT3G05040/AT3G07770/AT3G26744/AT3G13810/AT1G64790/AT5G13220/AT1G13580/AT4G35920/AT5G41910/AT2G34780/AT4G26070/AT2G42890/AT2G31840/AT5G06100/AT3G46130/AT2G02820/AT3G10490/AT3G15500/AT1G72830/AT1G09530/AT3G25800/AT1G65790/AT4G16990/AT4G04920/AT1G17040/AT4G24500/AT1G69220/AT1G27370/AT1G28560/AT5G65210/AT4G38510/AT1G79700/AT4G26640/AT2G25000…
GO:0022414	reproductive process	25	-0.487541	-2.89289	2.69313e-05	0.000500351	0.000339658	108	tags=84%, list=40%, signal=55%	AT4G09980/AT4G28250/AT2G42280/AT3G10390/AT1G79560/AT3G05040/AT3G26744/AT5G01240/AT2G34780/AT4G26070/AT4G05450/AT2G42890/AT5G06100/AT2G02820/AT3G10490/AT1G15110/AT4G04920/AT1G28560/AT3G60740/AT2G02760/AT5G22640
GO:0032501	multicellular organismal process	38	-0.394851	-2.79394	2.85915e-05	0.000500351	0.000339658	108	tags=74%, list=40%, signal=51%	AT4G09980/AT2G42280/AT3G10390/AT1G79560/AT3G13550/AT1G50460/AT3G05040/AT3G26744/AT3G55850/AT5G66100/AT5G01240/AT2G34780/AT4G26070/AT4G05450/AT5G06100/AT2G02820/AT3G10490/AT1G09530/AT1G15110/AT4G04920/AT1G27370/AT1G28560/AT3G60740/AT2G02760/AT3G04630/AT2G20290/AT5G22640/AT3G29035
GO:0031323	regulation of cellular metabolic process	36	-0.404626	-2.81148	3.49415e-05	0.000570711	0.000387421	101	tags=72%, list=38%, signal=52%	AT2G42280/AT2G46270/AT3G59410/AT3G26744/AT3G13810/AT1G64790/AT5G41910/AT2G31840/AT5G06100/AT3G46130/AT2G02820/AT3G10490/AT3G15500/AT1G72830/AT1G09530/AT3G25800/AT4G04920/AT1G17040/AT4G24500/AT1G69220/AT1G27370/AT5G65210/AT1G79700/AT4G26640/AT2G25000/AT3G29035
GO:0009889	regulation of biosynthetic process	34	-0.416145	-2.82424	4.1091e-05	0.000592194	0.000402005	101	tags=74%, list=38%, signal=53%	AT2G42280/AT2G46270/AT3G59410/AT3G26744/AT3G13810/AT1G64790/AT5G41910/AT2G31840/AT5G06100/AT3G46130/AT2G02820/AT3G10490/AT3G15500/AT1G72830/AT1G09530/AT4G04920/AT1G17040/AT4G24500/AT1G69220/AT1G27370/AT5G65210/AT1G79700/AT4G26640/AT2G25000/AT3G29035
GO:0060255	regulation of macromolecule metabolic process	34	-0.416145	-2.82424	4.1091e-05	0.000592194	0.000402005	101	tags=74%, list=38%, signal=53%	AT2G42280/AT2G46270/AT3G59410/AT3G26744/AT3G13810/AT1G64790/AT5G41910/AT2G34780/AT2G31840/AT5G06100/AT3G46130/AT2G02820/AT3G10490/AT3G15500/AT1G72830/AT1G09530/AT4G04920/AT1G17040/AT4G24500/AT1G27370/AT5G65210/AT1G79700/AT4G26640/AT2G25000/AT3G29035
GO:0006139	nucleobase-containing compound metabolic process	61	-0.32117	-2.78439	4.53962e-05	0.000617892	0.00041945	115	tags=67%, list=43%, signal=50%	AT3G03300/AT5G26940/AT4G09980/AT4G26520/AT2G42280/AT2G46270/AT1G73250/AT5G24280/AT2G41540/AT1G50460/AT3G26744/AT3G13810/AT5G41910/AT2G34780/AT2G31840/AT1G30620/AT5G06100/AT3G46130/AT2G02820/AT3G10490/AT3G15500/AT1G72830/AT3G18090/AT1G09530/AT1G50840/AT2G43190/AT4G04920/AT1G17040/AT4G24500/AT1G27370/AT1G28560/AT1G55520/AT5G65210/AT4G34570/AT2G02760/AT4G38510/AT1G79700/AT4G26640/AT2G25000/AT4G32850…
GO:0010468	regulation of gene expression	33	-0.405239	-2.72317	5.7182e-05	0.000667123	0.00045287	101	tags=73%, list=38%, signal=52%	AT2G42280/AT2G46270/AT3G59410/AT3G26744/AT3G13810/AT1G64790/AT5G41910/AT2G31840/AT5G06100/AT3G46130/AT2G02820/AT3G10490/AT3G15500/AT1G72830/AT1G09530/AT4G04920/AT1G17040/AT4G24500/AT1G27370/AT5G65210/AT1G79700/AT4G26640/AT2G25000/AT3G29035
GO:0010556	regulation of macromolecule biosynthetic process	33	-0.405239	-2.72317	5.7182e-05	0.000667123	0.00045287	101	tags=73%, list=38%, signal=52%	AT2G42280/AT2G46270/AT3G59410/AT3G26744/AT3G13810/AT1G64790/AT5G41910/AT2G31840/AT5G06100/AT3G46130/AT2G02820/AT3G10490/AT3G15500/AT1G72830/AT1G09530/AT4G04920/AT1G17040/AT4G24500/AT1G27370/AT5G65210/AT1G79700/AT4G26640/AT2G25000/AT3G29035
GO:0031326	regulation of cellular biosynthetic process	33	-0.405239	-2.72317	5.7182e-05	0.000667123	0.00045287	101	tags=73%, list=38%, signal=52%	AT2G42280/AT2G46270/AT3G59410/AT3G26744/AT3G13810/AT1G64790/AT5G41910/AT2G31840/AT5G06100/AT3G46130/AT2G02820/AT3G10490/AT3G15500/AT1G72830/AT1G09530/AT4G04920/AT1G17040/AT4G24500/AT1G27370/AT5G65210/AT1G79700/AT4G26640/AT2G25000/AT3G29035
GO:0019219	regulation of nucleobase-containing compound metabolic process	30	-0.444491	-2.83208	6.91044e-05	0.000769572	0.000522416	101	tags=77%, list=38%, signal=54%	AT2G42280/AT2G46270/AT3G26744/AT3G13810/AT5G41910/AT2G34780/AT2G31840/AT5G06100/AT3G46130/AT2G02820/AT3G10490/AT3G15500/AT1G72830/AT1G09530/AT4G04920/AT1G17040/AT4G24500/AT1G27370/AT5G65210/AT1G79700/AT4G26640/AT2G25000/AT3G29035
GO:0051252	regulation of RNA metabolic process	29	-0.433621	-2.7278	7.58461e-05	0.000807926	0.000548453	101	tags=76%, list=38%, signal=53%	AT2G42280/AT2G46270/AT3G26744/AT3G13810/AT5G41910/AT2G31840/AT5G06100/AT3G46130/AT2G02820/AT3G10490/AT3G15500/AT1G72830/AT1G09530/AT4G04920/AT1G17040/AT4G24500/AT1G27370/AT5G65210/AT1G79700/AT4G26640/AT2G25000/AT3G29035
GO:0050789	regulation of biological process	62	-0.313386	-2.73764	0.000106724	0.00108947	0.000739577	101	tags=61%, list=38%, signal=50%	AT2G42280/AT3G10390/AT3G13550/AT2G46270/AT3G59410/AT3G05040/AT3G26744/AT3G13810/AT1G64790/AT5G13220/AT1G13580/AT4G35920/AT5G41910/AT2G34780/AT4G26070/AT2G42890/AT2G31840/AT5G06100/AT3G46130/AT2G02820/AT3G10490/AT3G15500/AT1G72830/AT1G09530/AT3G25800/AT1G65790/AT4G16990/AT4G04920/AT1G17040/AT4G24500/AT1G69220/AT1G27370/AT5G65210/AT4G38510/AT1G79700/AT4G26640/AT2G25000/AT3G29035
GO:0034654	nucleobase-containing compound biosynthetic process	47	-0.334963	-2.59947	0.000124578	0.00119078	0.000808349	64	tags=51%, list=24%, signal=47%	AT2G31840/AT1G30620/AT5G06100/AT3G46130/AT2G02820/AT3G10490/AT3G15500/AT1G72830/AT3G18090/AT1G09530/AT2G43190/AT4G04920/AT1G17040/AT4G24500/AT1G27370/AT1G28560/AT1G55520/AT5G65210/AT4G34570/AT1G79700/AT4G26640/AT2G25000/AT4G32850/AT3G29035
GO:0044249	cellular biosynthetic process	77	-0.285308	-2.56529	0.000126368	0.00119078	0.000808349	65	tags=44%, list=24%, signal=47%	AT2G05990/AT2G31840/AT1G30620/AT5G06100/AT3G46130/AT2G02820/AT3G10490/AT3G15500/AT1G72830/AT3G18090/AT1G09530/AT2G43190/AT1G49630/AT1G15110/AT4G04920/AT1G17040/AT4G24500/AT2G21940/AT1G27370/AT1G28560/AT1G55520/AT5G65210/AT4G34570/AT5G17990/AT3G60740/AT1G79700/AT4G26640/AT2G25000/AT1G18690/AT4G32850/AT1G19920/AT3G11945/AT3G29035/AT1G11720
GO:0006355	regulation of DNA-templated transcription	28	-0.422199	-2.62172	0.000140011	0.0012251	0.000831646	101	tags=75%, list=38%, signal=52%	AT2G42280/AT2G46270/AT3G26744/AT3G13810/AT5G41910/AT2G31840/AT5G06100/AT3G46130/AT2G02820/AT3G10490/AT3G15500/AT1G72830/AT1G09530/AT4G04920/AT1G17040/AT1G27370/AT5G65210/AT1G79700/AT4G26640/AT2G25000/AT3G29035
GO:2001141	regulation of RNA biosynthetic process	28	-0.422199	-2.62172	0.000140011	0.0012251	0.000831646	101	tags=75%, list=38%, signal=52%	AT2G42280/AT2G46270/AT3G26744/AT3G13810/AT5G41910/AT2G31840/AT5G06100/AT3G46130/AT2G02820/AT3G10490/AT3G15500/AT1G72830/AT1G09530/AT4G04920/AT1G17040/AT1G27370/AT5G65210/AT1G79700/AT4G26640/AT2G25000/AT3G29035
GO:0009628	response to abiotic stimulus	32	-0.389636	-2.57816	0.000150484	0.00127133	0.00086303	102	tags=72%, list=38%, signal=51%	AT4G26520/AT2G42280/AT3G10390/AT3G13550/AT1G50460/AT3G07770/AT3G26744/AT3G55850/AT4G35920/AT1G63940/AT4G26070/AT2G02820/AT3G10490/AT3G15500/AT1G08550/AT2G30170/AT1G09530/AT4G04920/AT4G24500/AT5G24030/AT5G62520/AT4G35300/AT2G02760
GO:0050896	response to stimulus	80	-0.283466	-2.57078	0.000171125	0.00139752	0.000948694	129	tags=68%, list=48%, signal=50%	AT2G45170/AT1G58180/AT2G35550/AT3G01500/AT2G18760/AT4G04720/AT4G38230/AT2G22490/AT3G03300/AT4G26520/AT2G42280/AT3G10390/AT3G13550/AT2G46270/AT3G59410/AT5G24280/AT1G50460/AT3G07770/AT3G26744/AT1G64790/AT5G13220/AT3G55850/AT4G22880/AT4G35920/AT1G63940/AT4G26070/AT5G06100/AT2G02820/AT3G10490/AT3G15500/AT1G08550/AT2G30170/AT1G09530/AT1G50840/AT1G65790/AT4G16990/AT4G08390/AT1G32940/AT4G04920/AT1G17040…
GO:0007275	multicellular organism development	36	-0.374583	-2.60273	0.000191641	0.00151458	0.00102816	108	tags=72%, list=40%, signal=50%	AT4G09980/AT2G42280/AT3G10390/AT1G79560/AT3G13550/AT1G50460/AT3G05040/AT3G26744/AT3G55850/AT5G66100/AT5G01240/AT2G34780/AT5G06100/AT2G02820/AT3G10490/AT1G09530/AT1G15110/AT4G04920/AT1G27370/AT1G28560/AT3G60740/AT2G02760/AT3G04630/AT2G20290/AT5G22640/AT3G29035
GO:0048731	system development	30	-0.415202	-2.64546	0.000265537	0.00197141	0.00133827	108	tags=77%, list=40%, signal=52%	AT4G09980/AT2G42280/AT3G10390/AT1G79560/AT1G50460/AT3G05040/AT3G26744/AT5G66100/AT5G01240/AT2G34780/AT5G06100/AT2G02820/AT3G10490/AT1G09530/AT4G04920/AT1G27370/AT1G28560/AT3G60740/AT2G02760/AT3G04630/AT2G20290/AT5G22640/AT3G29035
GO:0003006	developmental process involved in reproduction	22	-0.457858	-2.54904	0.000260101	0.00197141	0.00133827	108	tags=82%, list=40%, signal=53%	AT4G09980/AT2G42280/AT3G10390/AT1G79560/AT3G05040/AT3G26744/AT5G01240/AT2G34780/AT4G05450/AT5G06100/AT2G02820/AT3G10490/AT1G15110/AT4G04920/AT1G28560/AT3G60740/AT2G02760/AT5G22640
GO:0006950	response to stress	55	-0.305098	-2.54245	0.000456176	0.00319323	0.00216769	102	tags=62%, list=38%, signal=48%	AT4G26520/AT3G10390/AT3G59410/AT5G24280/AT1G50460/AT3G07770/AT3G26744/AT1G64790/AT5G13220/AT4G22880/AT4G35920/AT1G63940/AT4G26070/AT2G02820/AT3G15500/AT1G08550/AT1G09530/AT1G50840/AT4G16990/AT4G08390/AT4G04920/AT4G24500/AT1G69220/AT5G24030/AT5G53120/AT5G62520/AT5G65210/AT4G35300/AT1G65970/AT2G02760/AT4G26640/AT2G25000/AT1G19920/AT3G29035
GO:0043170	macromolecule metabolic process	88	-0.259731	-2.42786	0.000449755	0.00319323	0.00216769	116	tags=60%, list=43%, signal=51%	AT1G26230/AT3G03300/AT4G18370/AT5G39830/AT5G26940/AT5G05740/AT3G12400/AT4G09980/AT2G42280/AT1G79560/AT3G13550/AT2G46270/AT3G59410/AT5G24280/AT3G07770/AT3G26744/AT3G13810/AT1G64790/AT5G41910/AT2G34780/AT2G31840/AT1G30620/AT5G06100/AT3G46130/AT2G02820/AT3G10490/AT3G15500/AT1G72830/AT3G18090/AT2G30170/AT1G09530/AT1G50840/AT2G43190/AT3G25800/AT1G49630/AT1G65790/AT4G04920/AT1G17040/AT4G24500/AT1G69220…
GO:0090304	nucleic acid metabolic process	51	-0.307969	-2.48802	0.000508335	0.00339953	0.00230773	71	tags=51%, list=26%, signal=46%	AT5G41910/AT2G34780/AT2G31840/AT5G06100/AT3G46130/AT2G02820/AT3G10490/AT3G15500/AT1G72830/AT3G18090/AT1G09530/AT1G50840/AT2G43190/AT4G04920/AT1G17040/AT4G24500/AT1G27370/AT1G28560/AT1G55520/AT5G65210/AT2G02760/AT1G79700/AT4G26640/AT2G25000/AT4G32850/AT3G29035
GO:0070887	cellular response to chemical stimulus	15	-0.504724	-2.37468	0.000513398	0.00339953	0.00230773	88	tags=80%, list=33%, signal=57%	AT3G26744/AT5G13220/AT4G35920/AT5G06100/AT3G15500/AT1G09530/AT1G65790/AT4G08390/AT4G04920/AT1G28560/AT5G62520/AT1G65970
GO:0050794	regulation of cellular process	56	-0.297284	-2.49051	0.000581457	0.00369279	0.00250681	101	tags=61%, list=38%, signal=48%	AT2G42280/AT2G46270/AT3G59410/AT3G26744/AT3G13810/AT1G64790/AT5G13220/AT4G35920/AT5G41910/AT2G34780/AT4G26070/AT2G42890/AT2G31840/AT5G06100/AT3G46130/AT2G02820/AT3G10490/AT3G15500/AT1G72830/AT1G09530/AT3G25800/AT1G65790/AT4G16990/AT4G04920/AT1G17040/AT4G24500/AT1G69220/AT1G27370/AT5G65210/AT4G38510/AT1G79700/AT4G26640/AT2G25000/AT3G29035
GO:0032774	RNA biosynthetic process	43	-0.330212	-2.46309	0.000602904	0.00369279	0.00250681	64	tags=51%, list=24%, signal=46%	AT2G31840/AT5G06100/AT3G46130/AT2G02820/AT3G10490/AT3G15500/AT1G72830/AT3G18090/AT1G09530/AT2G43190/AT4G04920/AT1G17040/AT4G24500/AT1G27370/AT1G28560/AT1G55520/AT5G65210/AT1G79700/AT4G26640/AT2G25000/AT4G32850/AT3G29035
GO:0141187	nucleic acid biosynthetic process	43	-0.330212	-2.46309	0.000602904	0.00369279	0.00250681	64	tags=51%, list=24%, signal=46%	AT2G31840/AT5G06100/AT3G46130/AT2G02820/AT3G10490/AT3G15500/AT1G72830/AT3G18090/AT1G09530/AT2G43190/AT4G04920/AT1G17040/AT4G24500/AT1G27370/AT1G28560/AT1G55520/AT5G65210/AT1G79700/AT4G26640/AT2G25000/AT4G32850/AT3G29035
GO:0016070	RNA metabolic process	44	-0.317778	-2.40698	0.00072673	0.00434266	0.00294797	64	tags=50%, list=24%, signal=46%	AT2G31840/AT5G06100/AT3G46130/AT2G02820/AT3G10490/AT3G15500/AT1G72830/AT3G18090/AT1G09530/AT2G43190/AT4G04920/AT1G17040/AT4G24500/AT1G27370/AT1G28560/AT1G55520/AT5G65210/AT1G79700/AT4G26640/AT2G25000/AT4G32850/AT3G29035
GO:0009791	post-embryonic development	25	-0.399344	-2.36956	0.00115705	0.00674944	0.00458179	108	tags=76%, list=40%, signal=50%	AT4G09980/AT2G42280/AT3G10390/AT1G79560/AT3G13550/AT3G05040/AT3G26744/AT3G55850/AT5G01240/AT2G34780/AT5G06100/AT2G02820/AT3G10490/AT1G09530/AT4G04920/AT1G28560/AT3G60740/AT2G02760/AT5G22640
GO:0009617	response to bacterium	7	-0.70229	-2.27051	0.00122803	0.00683791	0.00464184	86	tags=100%, list=32%, signal=70%	AT4G26070/AT3G10490/AT1G69220/AT5G53120/AT5G65210/AT2G25000
GO:0032787	monocarboxylic acid metabolic process	8	-0.643678	-2.20999	0.00121034	0.00683791	0.00464184	102	tags=100%, list=38%, signal=64%	AT1G50460/AT3G26744/AT1G13580/AT2G05990/AT1G08550/AT2G21940/AT1G79700
GO:0009059	macromolecule biosynthetic process	62	-0.271466	-2.37144	0.00141671	0.00771322	0.00523604	101	tags=58%, list=38%, signal=47%	AT2G42280/AT1G79560/AT2G46270/AT3G59410/AT3G07770/AT3G26744/AT3G13810/AT1G64790/AT5G41910/AT2G31840/AT1G30620/AT5G06100/AT3G46130/AT2G02820/AT3G10490/AT3G15500/AT1G72830/AT3G18090/AT1G09530/AT2G43190/AT1G49630/AT4G04920/AT1G17040/AT4G24500/AT1G27370/AT1G28560/AT1G55520/AT5G65210/AT3G60740/AT1G79700/AT4G26640/AT2G25000/AT1G18690/AT4G32850/AT3G29035/AT1G11720
GO:0048608	reproductive structure development	19	-0.421474	-2.17196	0.00171321	0.00893058	0.00606244	108	tags=79%, list=40%, signal=51%	AT4G09980/AT2G42280/AT3G10390/AT1G79560/AT3G05040/AT3G26744/AT5G01240/AT2G34780/AT5G06100/AT3G10490/AT4G04920/AT1G28560/AT3G60740/AT2G02760/AT5G22640
GO:0061458	reproductive system development	19	-0.421474	-2.17196	0.00171321	0.00893058	0.00606244	108	tags=79%, list=40%, signal=51%	AT4G09980/AT2G42280/AT3G10390/AT1G79560/AT3G05040/AT3G26744/AT5G01240/AT2G34780/AT5G06100/AT3G10490/AT4G04920/AT1G28560/AT3G60740/AT2G02760/AT5G22640
GO:0099402	plant organ development	17	-0.45915	-2.25959	0.00193462	0.00987462	0.00670329	91	tags=76%, list=34%, signal=54%	AT1G50460/AT3G05040/AT5G66100/AT5G01240/AT5G06100/AT2G02820/AT1G09530/AT4G04920/AT1G27370/AT1G28560/AT3G04630/AT2G20290/AT3G29035
GO:0042221	response to chemical	38	-0.306904	-2.17163	0.00199877	0.00999385	0.00678423	100	tags=63%, list=37%, signal=46%	AT3G10390/AT2G46270/AT3G59410/AT3G26744/AT5G13220/AT4G22880/AT4G35920/AT4G26070/AT5G06100/AT2G02820/AT3G15500/AT1G09530/AT1G65790/AT4G16990/AT4G08390/AT4G04920/AT5G24030/AT1G28560/AT5G62520/AT4G35300/AT1G65970/AT4G26640/AT2G25000/AT3G29035
GO:0009653	anatomical structure morphogenesis	17	-0.450514	-2.21709	0.00247094	0.0121076	0.00821911	109	tags=82%, list=41%, signal=52%	AT3G12400/AT4G28250/AT1G50460/AT3G05040/AT3G26744/AT2G34780/AT5G06100/AT2G02820/AT1G09530/AT4G04920/AT1G27370/AT1G28560/AT3G04630/AT2G20290
GO:0009416	response to light stimulus	10	-0.548649	-2.06467	0.00255168	0.0122581	0.00832128	101	tags=90%, list=38%, signal=58%	AT2G42280/AT3G10390/AT3G13550/AT3G55850/AT3G10490/AT2G30170/AT1G09530/AT4G04920/AT2G02760
GO:0042742	defense response to bacterium	6	-0.69962	-2.13775	0.00290257	0.0136755	0.00928351	86	tags=100%, list=32%, signal=70%	AT4G26070/AT1G69220/AT5G53120/AT5G65210/AT2G25000
GO:0010467	gene expression	57	-0.26291	-2.20958	0.00340892	0.0157582	0.0106973	101	tags=58%, list=38%, signal=46%	AT2G42280/AT1G79560/AT2G46270/AT3G59410/AT3G07770/AT3G26744/AT3G13810/AT1G64790/AT5G41910/AT2G31840/AT5G06100/AT3G46130/AT2G02820/AT3G10490/AT3G15500/AT1G72830/AT3G18090/AT1G09530/AT2G43190/AT1G49630/AT4G04920/AT1G17040/AT4G24500/AT1G27370/AT1G28560/AT1G55520/AT5G65210/AT3G60740/AT1G79700/AT4G26640/AT2G25000/AT4G32850/AT3G29035
GO:1901700	response to oxygen-containing compound	27	-0.344353	-2.10502	0.00453864	0.020592	0.0139787	97	tags=67%, list=36%, signal=47%	AT2G46270/AT3G26744/AT5G13220/AT4G22880/AT4G26070/AT5G06100/AT2G02820/AT3G15500/AT1G09530/AT1G65790/AT4G16990/AT4G08390/AT4G04920/AT5G24030/AT4G35300/AT4G26640/AT2G25000/AT3G29035
GO:0016043	cellular component organization	34	-0.303504	-2.05979	0.0061108	0.0262657	0.0178302	80	tags=56%, list=30%, signal=45%	AT1G13580/AT4G22880/AT5G35330/AT2G42890/AT2G31840/AT1G30620/AT5G06100/AT3G10490/AT2G42210/AT2G30170/AT2G45740/AT1G50840/AT4G04920/AT1G69220/AT3G60740/AT4G38510/AT3G04630/AT2G20290/AT5G22640
GO:0006996	organelle organization	21	-0.365015	-1.98278	0.0061108	0.0262657	0.0178302	77	tags=62%, list=29%, signal=48%	AT4G22880/AT2G42890/AT2G31840/AT5G06100/AT2G42210/AT2G30170/AT2G45740/AT1G50840/AT3G60740/AT4G38510/AT3G04630/AT2G20290/AT5G22640
GO:0071396	cellular response to lipid	8	-0.568487	-1.95183	0.00596721	0.0262657	0.0178302	88	tags=88%, list=33%, signal=61%	AT3G26744/AT5G13220/AT5G06100/AT3G15500/AT1G09530/AT1G65790/AT4G04920
GO:0051716	cellular response to stimulus	41	-0.280809	-2.05566	0.00647924	0.0273692	0.0185793	101	tags=61%, list=38%, signal=45%	AT2G42280/AT3G59410/AT5G24280/AT3G07770/AT3G26744/AT1G64790/AT5G13220/AT4G35920/AT4G26070/AT5G06100/AT3G15500/AT2G30170/AT1G09530/AT1G50840/AT1G65790/AT4G16990/AT4G08390/AT4G04920/AT1G17040/AT1G69220/AT1G28560/AT5G62520/AT1G65970/AT2G02760/AT1G19920
GO:0044255	cellular lipid metabolic process	12	-0.471466	-1.95407	0.00703439	0.0292106	0.0198293	104	tags=83%, list=39%, signal=54%	AT1G34260/AT3G26744/AT1G13580/AT3G02600/AT2G05990/AT1G08550/AT1G15110/AT5G04040/AT1G79700/AT3G11945
GO:0009888	tissue development	13	-0.462139	-2.00888	0.00914819	0.0373551	0.0253581	131	tags=92%, list=49%, signal=50%	AT5G63220/AT3G01500/AT3G12400/AT3G10390/AT1G50460/AT3G26744/AT2G34780/AT2G02820/AT4G04920/AT1G27370/AT1G28560/AT2G20290
GO:0032870	cellular response to hormone stimulus	10	-0.494981	-1.86271	0.00952095	0.0376231	0.0255401	88	tags=80%, list=33%, signal=56%	AT3G26744/AT5G13220/AT5G06100/AT3G15500/AT1G09530/AT1G65790/AT4G04920/AT1G28560
GO:0071495	cellular response to endogenous stimulus	10	-0.494981	-1.86271	0.00952095	0.0376231	0.0255401	88	tags=80%, list=33%, signal=56%	AT3G26744/AT5G13220/AT5G06100/AT3G15500/AT1G09530/AT1G65790/AT4G04920/AT1G28560
GO:0015031	protein transport	5	-0.647727	-1.79715	0.0105182	0.040904	0.0277673	99	tags=100%, list=37%, signal=64%	AT3G05040/AT2G42210/AT1G02010/AT5G22640
GO:0071840	cellular component organization or biogenesis	38	-0.270905	-1.9169	0.0106887	0.0409176	0.0277765	80	tags=53%, list=30%, signal=43%	AT1G13580/AT4G22880/AT5G35330/AT2G42890/AT2G31840/AT1G30620/AT5G06100/AT3G10490/AT2G42210/AT2G30170/AT2G45740/AT1G50840/AT2G43190/AT4G04920/AT1G69220/AT3G60740/AT4G38510/AT3G04630/AT2G20290/AT5G22640
GO:0009314	response to radiation	11	-0.478858	-1.89631	0.0120183	0.0443265	0.0300906	122	tags=91%, list=45%, signal=52%	AT2G18760/AT2G42280/AT3G10390/AT3G13550/AT3G55850/AT3G10490/AT2G30170/AT1G09530/AT4G04920/AT2G02760
GO:0008104	protein localization	8	-0.532567	-1.8285	0.0123029	0.0443265	0.0300906	131	tags=100%, list=49%, signal=53%	AT1G29330/AT1G79560/AT3G05040/AT2G42210/AT1G02010/AT4G24500/AT5G22640
GO:0070727	cellular macromolecule localization	8	-0.532567	-1.8285	0.0123029	0.0443265	0.0300906	131	tags=100%, list=49%, signal=53%	AT1G29330/AT1G79560/AT3G05040/AT2G42210/AT1G02010/AT4G24500/AT5G22640
GO:0090558	plant epidermis development	8	-0.532567	-1.8285	0.0123029	0.0443265	0.0300906	131	tags=100%, list=49%, signal=53%	AT3G01500/AT3G12400/AT1G50460/AT3G26744/AT2G02820/AT4G04920/AT2G20290
GO:0005996	monosaccharide metabolic process	5	-0.636364	-1.76562	0.013019	0.0462267	0.0313805	102	tags=100%, list=38%, signal=63%	AT1G73250/AT1G50460/AT1G30620/AT2G21370
GO:0033993	response to lipid	15	-0.386877	-1.82022	0.0150503	0.052676	0.0357586	100	tags=73%, list=37%, signal=49%	AT3G10390/AT2G46270/AT3G26744/AT5G13220/AT4G22880/AT5G06100/AT2G02820/AT3G15500/AT1G09530/AT1G65790/AT4G04920
GO:0048367	shoot system development	8	-0.52251	-1.79397	0.0153979	0.0528201	0.0358564	100	tags=88%, list=37%, signal=57%	AT3G10390/AT3G05040/AT5G66100/AT5G06100/AT2G02820/AT1G27370/AT3G29035
GO:0019953	sexual reproduction	5	-0.625	-1.7341	0.0155226	0.0528201	0.0358564	105	tags=100%, list=39%, signal=62%	AT2G42890/AT5G06100/AT2G02820/AT1G15110
GO:0009266	response to temperature stimulus	12	-0.434825	-1.80221	0.017357	0.0582531	0.0395445	91	tags=75%, list=34%, signal=52%	AT1G50460/AT3G07770/AT3G26744/AT1G63940/AT1G08550/AT1G09530/AT4G04920/AT4G24500/AT4G35300
GO:0005975	carbohydrate metabolic process	11	-0.461593	-1.82794	0.0191685	0.0634634	0.0430815	102	tags=82%, list=38%, signal=53%	AT4G26520/AT1G73250/AT2G41540/AT1G50460/AT1G30620/AT4G04920/AT2G21370/AT1G18690/AT1G11720
GO:0009755	hormone-mediated signaling pathway	7	-0.547983	-1.77163	0.0197336	0.064463	0.04376	88	tags=86%, list=33%, signal=59%	AT3G26744/AT5G13220/AT5G06100/AT3G15500/AT1G09530/AT4G04920
GO:0048869	cellular developmental process	11	-0.46124	-1.82655	0.0201036	0.0648076	0.043994	151	tags=100%, list=56%, signal=46%	AT5G63220/AT3G12400/AT1G50460/AT3G26744/AT5G06100/AT2G02820/AT1G15110/AT4G04920/AT1G28560/AT2G20290
GO:0048583	regulation of response to stimulus	13	-0.417668	-1.81556	0.024987	0.079504	0.0539705	101	tags=77%, list=38%, signal=50%	AT2G42280/AT3G10390/AT3G13550/AT5G13220/AT5G06100/AT2G02820/AT4G16990/AT4G04920/AT1G69220/AT2G25000
GO:0042592	homeostatic process	10	-0.452124	-1.70143	0.025778	0.0809694	0.0549653	126	tags=90%, list=47%, signal=50%	AT1G74810/AT2G42280/AT5G57350/AT1G50460/AT4G35920/AT2G02820/AT5G24030/AT1G65970/AT4G38510
GO:0000271	polysaccharide biosynthetic process	5	-0.580303	-1.61008	0.0273491	0.0837567	0.0568574	63	tags=80%, list=23%, signal=62%	AT1G30620/AT4G04920/AT1G18690/AT1G11720
GO:0005976	polysaccharide metabolic process	5	-0.580303	-1.61008	0.0273491	0.0837567	0.0568574	63	tags=80%, list=23%, signal=62%	AT1G30620/AT4G04920/AT1G18690/AT1G11720
GO:0009657	plastid organization	5	-0.576515	-1.59957	0.0279405	0.0845113	0.0573696	64	tags=80%, list=24%, signal=62%	AT2G31840/AT2G30170/AT1G50840/AT5G22640
GO:0033554	cellular response to stress	16	-0.357955	-1.72251	0.0284746	0.0850766	0.0577534	129	tags=81%, list=48%, signal=45%	AT2G45170/AT2G18760/AT3G59410/AT5G24280/AT3G07770/AT1G64790/AT4G35920/AT1G50840/AT4G08390/AT5G62520/AT1G65970/AT2G02760/AT1G19920

## Sheet: Table S4
Table S4	Broad functional categories of enriched GO terms associated with isoform switching genes.
ID	Description	setSize	enrichmentScore	NES	pvalue	p.adjust	qvalue	rank	leading_edge	core_enrichment	Functional_Category
GO:0009987	cellular process	166	-0.394842	-3.68351	1.45827e-09	3.57275e-07	2.42533e-07	124	tags=61%, list=46%, signal=86%	AT3G01500/AT5G14060/AT2G18760/AT4G04720/AT4G38230/AT2G22490/AT1G26230/AT3G03300/AT4G18370/AT5G39830/AT3G55630/AT3G12400/AT4G09980/AT1G29330/AT4G28250/AT1G34260/AT4G26520/AT2G42280/AT1G79560/AT2G46270/AT3G59410/AT1G73250/AT5G24280/AT2G41540/AT5G57350/AT1G50460/AT3G05040/AT3G07770/AT3G26744/AT3G13810/AT1G64790/AT4G16480/AT5G13220/AT1G13580/AT5G01240/AT4G22880/AT3G02600/AT5G35330/AT4G35920/AT5G41910…	Other
GO:0008152	metabolic process	137	-0.34854	-3.42647	8.07164e-08	9.88776e-06	6.71221e-06	116	tags=60%, list=43%, signal=69%	AT1G26230/AT3G03300/AT4G18370/AT5G39830/AT3G55630/AT5G26940/AT5G05740/AT3G12400/AT4G09980/AT1G34260/AT4G26520/AT2G42280/AT1G79560/AT3G13550/AT2G46270/AT3G59410/AT1G73250/AT5G24280/AT2G41540/AT1G50460/AT3G07770/AT3G26744/AT3G13810/AT1G64790/AT1G13580/AT4G22880/AT3G02600/AT5G41910/AT2G34780/AT4G05450/AT4G21090/AT2G05990/AT2G31840/AT1G30620/AT5G06100/AT3G46130/AT2G02820/AT3G10490/AT3G15500/AT1G72830…	Metabolism
GO:0008150	biological_process	210	-0.414124	-3.29867	1.52782e-07	1.24772e-05	8.47e-06	129	tags=57%, list=48%, signal=134%	AT2G45170/AT4G14790/AT1G58180/AT1G74810/AT2G35550/AT3G01500/AT5G14060/AT2G18760/AT4G04720/AT4G38230/AT2G22490/AT1G33720/AT1G26230/AT3G03300/AT4G18370/AT5G39830/AT3G55630/AT5G26940/AT5G05740/AT3G12400/AT4G09980/AT1G29330/AT4G28250/AT1G34260/AT4G26520/AT2G42280/AT3G10390/AT1G79560/AT3G13550/AT2G46270/AT3G59410/AT1G73250/AT5G24280/AT2G41540/AT5G57350/AT1G50460/AT3G05040/AT3G07770/AT3G26744/AT3G13810…	Other
GO:0044237	cellular metabolic process	115	-0.316488	-3.03149	4.08663e-06	0.000200245	0.000135934	116	tags=61%, list=43%, signal=60%	AT1G26230/AT3G03300/AT4G18370/AT5G39830/AT3G55630/AT4G09980/AT1G34260/AT4G26520/AT2G42280/AT1G79560/AT2G46270/AT3G59410/AT1G73250/AT2G41540/AT1G50460/AT3G07770/AT3G26744/AT3G13810/AT1G64790/AT1G13580/AT3G02600/AT5G41910/AT4G05450/AT4G21090/AT2G05990/AT2G31840/AT1G30620/AT5G06100/AT3G46130/AT2G02820/AT3G10490/AT3G15500/AT1G72830/AT1G08550/AT3G18090/AT2G30170/AT1G09530/AT2G43190/AT3G25800/AT1G49630…	Metabolism
GO:0044238	primary metabolic process	115	-0.316488	-3.03149	4.08663e-06	0.000200245	0.000135934	116	tags=61%, list=43%, signal=60%	AT1G26230/AT3G03300/AT4G18370/AT5G39830/AT5G26940/AT5G05740/AT3G12400/AT4G09980/AT1G34260/AT4G26520/AT2G42280/AT1G79560/AT3G13550/AT2G46270/AT3G59410/AT1G73250/AT5G24280/AT2G41540/AT1G50460/AT3G07770/AT3G26744/AT3G13810/AT1G64790/AT1G13580/AT3G02600/AT5G41910/AT2G34780/AT2G05990/AT2G31840/AT1G30620/AT5G06100/AT3G46130/AT2G02820/AT3G10490/AT3G15500/AT1G72830/AT1G08550/AT3G18090/AT2G30170/AT1G09530…	Metabolism
GO:0032502	developmental process	40	-0.409389	-2.96267	6.87853e-06	0.000240749	0.00016343	109	tags=75%, list=41%, signal=52%	AT3G12400/AT4G09980/AT4G28250/AT2G42280/AT3G10390/AT1G79560/AT3G13550/AT1G50460/AT3G05040/AT3G26744/AT3G55850/AT5G66100/AT5G01240/AT2G34780/AT4G05450/AT5G06100/AT2G02820/AT3G10490/AT1G09530/AT1G15110/AT4G04920/AT1G27370/AT1G28560/AT3G60740/AT2G02760/AT3G04630/AT1G79700/AT2G20290/AT5G22640/AT3G29035	Development
GO:0048856	anatomical structure development	40	-0.409389	-2.96267	6.87853e-06	0.000240749	0.00016343	109	tags=75%, list=41%, signal=52%	AT3G12400/AT4G09980/AT4G28250/AT2G42280/AT3G10390/AT1G79560/AT3G13550/AT1G50460/AT3G05040/AT3G26744/AT3G55850/AT5G66100/AT5G01240/AT2G34780/AT4G05450/AT5G06100/AT2G02820/AT3G10490/AT1G09530/AT1G15110/AT4G04920/AT1G27370/AT1G28560/AT3G60740/AT2G02760/AT3G04630/AT1G79700/AT2G20290/AT5G22640/AT3G29035	Development
GO:0080090	regulation of primary metabolic process	33	-0.439779	-2.95528	8.82066e-06	0.000270133	0.000183377	101	tags=76%, list=38%, signal=54%	AT2G42280/AT2G46270/AT3G59410/AT3G26744/AT3G13810/AT1G64790/AT5G41910/AT2G34780/AT2G31840/AT5G06100/AT3G46130/AT2G02820/AT3G10490/AT3G15500/AT1G72830/AT1G09530/AT4G04920/AT1G17040/AT4G24500/AT1G27370/AT5G65210/AT1G79700/AT4G26640/AT2G25000/AT3G29035	Gene Expression
GO:0009058	biosynthetic process	85	-0.320972	-2.98718	1.59941e-05	0.000391856	0.000266007	116	tags=65%, list=43%, signal=54%	AT1G26230/AT3G03300/AT3G55630/AT4G09980/AT1G34260/AT4G26520/AT2G42280/AT1G79560/AT2G46270/AT3G59410/AT1G73250/AT3G07770/AT3G26744/AT3G13810/AT1G64790/AT1G13580/AT4G22880/AT5G41910/AT2G05990/AT2G31840/AT1G30620/AT5G06100/AT3G46130/AT2G02820/AT3G10490/AT3G15500/AT1G72830/AT3G18090/AT1G09530/AT2G43190/AT1G49630/AT1G15110/AT4G04920/AT1G17040/AT4G24500/AT1G69220/AT2G21940/AT5G53120/AT1G27370/AT1G28560…	Metabolism
GO:0006351	DNA-templated transcription	31	-0.454866	-2.97685	1.45612e-05	0.000391856	0.000266007	101	tags=77%, list=38%, signal=55%	AT2G42280/AT2G46270/AT3G26744/AT3G13810/AT5G41910/AT2G31840/AT5G06100/AT3G46130/AT2G02820/AT3G10490/AT3G15500/AT1G72830/AT3G18090/AT1G09530/AT4G04920/AT1G17040/AT1G27370/AT1G28560/AT1G55520/AT5G65210/AT1G79700/AT4G26640/AT2G25000/AT3G29035	Gene Expression
GO:0019222	regulation of metabolic process	37	-0.415075	-2.93186	1.85156e-05	0.000412393	0.000279949	101	tags=73%, list=38%, signal=53%	AT2G42280/AT2G46270/AT3G59410/AT3G26744/AT3G13810/AT1G64790/AT5G41910/AT2G34780/AT2G31840/AT5G06100/AT3G46130/AT2G02820/AT3G10490/AT3G15500/AT1G72830/AT1G09530/AT3G25800/AT4G04920/AT1G17040/AT4G24500/AT1G69220/AT1G27370/AT5G65210/AT1G79700/AT4G26640/AT2G25000/AT3G29035	Gene Expression
GO:0065007	biological regulation	66	-0.330572	-2.91385	2.11942e-05	0.000432716	0.000293745	101	tags=62%, list=38%, signal=51%	AT2G42280/AT3G10390/AT3G13550/AT2G46270/AT3G59410/AT5G57350/AT3G05040/AT3G07770/AT3G26744/AT3G13810/AT1G64790/AT5G13220/AT1G13580/AT4G35920/AT5G41910/AT2G34780/AT4G26070/AT2G42890/AT2G31840/AT5G06100/AT3G46130/AT2G02820/AT3G10490/AT3G15500/AT1G72830/AT1G09530/AT3G25800/AT1G65790/AT4G16990/AT4G04920/AT1G17040/AT4G24500/AT1G69220/AT1G27370/AT1G28560/AT5G65210/AT4G38510/AT1G79700/AT4G26640/AT2G25000…	Gene Expression
GO:0022414	reproductive process	25	-0.487541	-2.89289	2.69313e-05	0.000500351	0.000339658	108	tags=84%, list=40%, signal=55%	AT4G09980/AT4G28250/AT2G42280/AT3G10390/AT1G79560/AT3G05040/AT3G26744/AT5G01240/AT2G34780/AT4G26070/AT4G05450/AT2G42890/AT5G06100/AT2G02820/AT3G10490/AT1G15110/AT4G04920/AT1G28560/AT3G60740/AT2G02760/AT5G22640	Other
GO:0032501	multicellular organismal process	38	-0.394851	-2.79394	2.85915e-05	0.000500351	0.000339658	108	tags=74%, list=40%, signal=51%	AT4G09980/AT2G42280/AT3G10390/AT1G79560/AT3G13550/AT1G50460/AT3G05040/AT3G26744/AT3G55850/AT5G66100/AT5G01240/AT2G34780/AT4G26070/AT4G05450/AT5G06100/AT2G02820/AT3G10490/AT1G09530/AT1G15110/AT4G04920/AT1G27370/AT1G28560/AT3G60740/AT2G02760/AT3G04630/AT2G20290/AT5G22640/AT3G29035	Other
GO:0031323	regulation of cellular metabolic process	36	-0.404626	-2.81148	3.49415e-05	0.000570711	0.000387421	101	tags=72%, list=38%, signal=52%	AT2G42280/AT2G46270/AT3G59410/AT3G26744/AT3G13810/AT1G64790/AT5G41910/AT2G31840/AT5G06100/AT3G46130/AT2G02820/AT3G10490/AT3G15500/AT1G72830/AT1G09530/AT3G25800/AT4G04920/AT1G17040/AT4G24500/AT1G69220/AT1G27370/AT5G65210/AT1G79700/AT4G26640/AT2G25000/AT3G29035	Gene Expression
GO:0009889	regulation of biosynthetic process	34	-0.416145	-2.82424	4.1091e-05	0.000592194	0.000402005	101	tags=74%, list=38%, signal=53%	AT2G42280/AT2G46270/AT3G59410/AT3G26744/AT3G13810/AT1G64790/AT5G41910/AT2G31840/AT5G06100/AT3G46130/AT2G02820/AT3G10490/AT3G15500/AT1G72830/AT1G09530/AT4G04920/AT1G17040/AT4G24500/AT1G69220/AT1G27370/AT5G65210/AT1G79700/AT4G26640/AT2G25000/AT3G29035	Gene Expression
GO:0060255	regulation of macromolecule metabolic process	34	-0.416145	-2.82424	4.1091e-05	0.000592194	0.000402005	101	tags=74%, list=38%, signal=53%	AT2G42280/AT2G46270/AT3G59410/AT3G26744/AT3G13810/AT1G64790/AT5G41910/AT2G34780/AT2G31840/AT5G06100/AT3G46130/AT2G02820/AT3G10490/AT3G15500/AT1G72830/AT1G09530/AT4G04920/AT1G17040/AT4G24500/AT1G27370/AT5G65210/AT1G79700/AT4G26640/AT2G25000/AT3G29035	Gene Expression
GO:0006139	nucleobase-containing compound metabolic process	61	-0.32117	-2.78439	4.53962e-05	0.000617892	0.00041945	115	tags=67%, list=43%, signal=50%	AT3G03300/AT5G26940/AT4G09980/AT4G26520/AT2G42280/AT2G46270/AT1G73250/AT5G24280/AT2G41540/AT1G50460/AT3G26744/AT3G13810/AT5G41910/AT2G34780/AT2G31840/AT1G30620/AT5G06100/AT3G46130/AT2G02820/AT3G10490/AT3G15500/AT1G72830/AT3G18090/AT1G09530/AT1G50840/AT2G43190/AT4G04920/AT1G17040/AT4G24500/AT1G27370/AT1G28560/AT1G55520/AT5G65210/AT4G34570/AT2G02760/AT4G38510/AT1G79700/AT4G26640/AT2G25000/AT4G32850…	Metabolism
GO:0010468	regulation of gene expression	33	-0.405239	-2.72317	5.7182e-05	0.000667123	0.00045287	101	tags=73%, list=38%, signal=52%	AT2G42280/AT2G46270/AT3G59410/AT3G26744/AT3G13810/AT1G64790/AT5G41910/AT2G31840/AT5G06100/AT3G46130/AT2G02820/AT3G10490/AT3G15500/AT1G72830/AT1G09530/AT4G04920/AT1G17040/AT4G24500/AT1G27370/AT5G65210/AT1G79700/AT4G26640/AT2G25000/AT3G29035	Gene Expression
GO:0010556	regulation of macromolecule biosynthetic process	33	-0.405239	-2.72317	5.7182e-05	0.000667123	0.00045287	101	tags=73%, list=38%, signal=52%	AT2G42280/AT2G46270/AT3G59410/AT3G26744/AT3G13810/AT1G64790/AT5G41910/AT2G31840/AT5G06100/AT3G46130/AT2G02820/AT3G10490/AT3G15500/AT1G72830/AT1G09530/AT4G04920/AT1G17040/AT4G24500/AT1G27370/AT5G65210/AT1G79700/AT4G26640/AT2G25000/AT3G29035	Gene Expression
GO:0031326	regulation of cellular biosynthetic process	33	-0.405239	-2.72317	5.7182e-05	0.000667123	0.00045287	101	tags=73%, list=38%, signal=52%	AT2G42280/AT2G46270/AT3G59410/AT3G26744/AT3G13810/AT1G64790/AT5G41910/AT2G31840/AT5G06100/AT3G46130/AT2G02820/AT3G10490/AT3G15500/AT1G72830/AT1G09530/AT4G04920/AT1G17040/AT4G24500/AT1G27370/AT5G65210/AT1G79700/AT4G26640/AT2G25000/AT3G29035	Gene Expression
GO:0019219	regulation of nucleobase-containing compound metabolic process	30	-0.444491	-2.83208	6.91044e-05	0.000769572	0.000522416	101	tags=77%, list=38%, signal=54%	AT2G42280/AT2G46270/AT3G26744/AT3G13810/AT5G41910/AT2G34780/AT2G31840/AT5G06100/AT3G46130/AT2G02820/AT3G10490/AT3G15500/AT1G72830/AT1G09530/AT4G04920/AT1G17040/AT4G24500/AT1G27370/AT5G65210/AT1G79700/AT4G26640/AT2G25000/AT3G29035	Gene Expression
GO:0051252	regulation of RNA metabolic process	29	-0.433621	-2.7278	7.58461e-05	0.000807926	0.000548453	101	tags=76%, list=38%, signal=53%	AT2G42280/AT2G46270/AT3G26744/AT3G13810/AT5G41910/AT2G31840/AT5G06100/AT3G46130/AT2G02820/AT3G10490/AT3G15500/AT1G72830/AT1G09530/AT4G04920/AT1G17040/AT4G24500/AT1G27370/AT5G65210/AT1G79700/AT4G26640/AT2G25000/AT3G29035	Gene Expression
GO:0050789	regulation of biological process	62	-0.313386	-2.73764	0.000106724	0.00108947	0.000739577	101	tags=61%, list=38%, signal=50%	AT2G42280/AT3G10390/AT3G13550/AT2G46270/AT3G59410/AT3G05040/AT3G26744/AT3G13810/AT1G64790/AT5G13220/AT1G13580/AT4G35920/AT5G41910/AT2G34780/AT4G26070/AT2G42890/AT2G31840/AT5G06100/AT3G46130/AT2G02820/AT3G10490/AT3G15500/AT1G72830/AT1G09530/AT3G25800/AT1G65790/AT4G16990/AT4G04920/AT1G17040/AT4G24500/AT1G69220/AT1G27370/AT5G65210/AT4G38510/AT1G79700/AT4G26640/AT2G25000/AT3G29035	Gene Expression
GO:0034654	nucleobase-containing compound biosynthetic process	47	-0.334963	-2.59947	0.000124578	0.00119078	0.000808349	64	tags=51%, list=24%, signal=47%	AT2G31840/AT1G30620/AT5G06100/AT3G46130/AT2G02820/AT3G10490/AT3G15500/AT1G72830/AT3G18090/AT1G09530/AT2G43190/AT4G04920/AT1G17040/AT4G24500/AT1G27370/AT1G28560/AT1G55520/AT5G65210/AT4G34570/AT1G79700/AT4G26640/AT2G25000/AT4G32850/AT3G29035	Metabolism
GO:0044249	cellular biosynthetic process	77	-0.285308	-2.56529	0.000126368	0.00119078	0.000808349	65	tags=44%, list=24%, signal=47%	AT2G05990/AT2G31840/AT1G30620/AT5G06100/AT3G46130/AT2G02820/AT3G10490/AT3G15500/AT1G72830/AT3G18090/AT1G09530/AT2G43190/AT1G49630/AT1G15110/AT4G04920/AT1G17040/AT4G24500/AT2G21940/AT1G27370/AT1G28560/AT1G55520/AT5G65210/AT4G34570/AT5G17990/AT3G60740/AT1G79700/AT4G26640/AT2G25000/AT1G18690/AT4G32850/AT1G19920/AT3G11945/AT3G29035/AT1G11720	Metabolism
GO:0006355	regulation of DNA-templated transcription	28	-0.422199	-2.62172	0.000140011	0.0012251	0.000831646	101	tags=75%, list=38%, signal=52%	AT2G42280/AT2G46270/AT3G26744/AT3G13810/AT5G41910/AT2G31840/AT5G06100/AT3G46130/AT2G02820/AT3G10490/AT3G15500/AT1G72830/AT1G09530/AT4G04920/AT1G17040/AT1G27370/AT5G65210/AT1G79700/AT4G26640/AT2G25000/AT3G29035	Gene Expression
GO:2001141	regulation of RNA biosynthetic process	28	-0.422199	-2.62172	0.000140011	0.0012251	0.000831646	101	tags=75%, list=38%, signal=52%	AT2G42280/AT2G46270/AT3G26744/AT3G13810/AT5G41910/AT2G31840/AT5G06100/AT3G46130/AT2G02820/AT3G10490/AT3G15500/AT1G72830/AT1G09530/AT4G04920/AT1G17040/AT1G27370/AT5G65210/AT1G79700/AT4G26640/AT2G25000/AT3G29035	Gene Expression
GO:0009628	response to abiotic stimulus	32	-0.389636	-2.57816	0.000150484	0.00127133	0.00086303	102	tags=72%, list=38%, signal=51%	AT4G26520/AT2G42280/AT3G10390/AT3G13550/AT1G50460/AT3G07770/AT3G26744/AT3G55850/AT4G35920/AT1G63940/AT4G26070/AT2G02820/AT3G10490/AT3G15500/AT1G08550/AT2G30170/AT1G09530/AT4G04920/AT4G24500/AT5G24030/AT5G62520/AT4G35300/AT2G02760	Response to Stimulus
GO:0050896	response to stimulus	80	-0.283466	-2.57078	0.000171125	0.00139752	0.000948694	129	tags=68%, list=48%, signal=50%	AT2G45170/AT1G58180/AT2G35550/AT3G01500/AT2G18760/AT4G04720/AT4G38230/AT2G22490/AT3G03300/AT4G26520/AT2G42280/AT3G10390/AT3G13550/AT2G46270/AT3G59410/AT5G24280/AT1G50460/AT3G07770/AT3G26744/AT1G64790/AT5G13220/AT3G55850/AT4G22880/AT4G35920/AT1G63940/AT4G26070/AT5G06100/AT2G02820/AT3G10490/AT3G15500/AT1G08550/AT2G30170/AT1G09530/AT1G50840/AT1G65790/AT4G16990/AT4G08390/AT1G32940/AT4G04920/AT1G17040…	Response to Stimulus
GO:0007275	multicellular organism development	36	-0.374583	-2.60273	0.000191641	0.00151458	0.00102816	108	tags=72%, list=40%, signal=50%	AT4G09980/AT2G42280/AT3G10390/AT1G79560/AT3G13550/AT1G50460/AT3G05040/AT3G26744/AT3G55850/AT5G66100/AT5G01240/AT2G34780/AT5G06100/AT2G02820/AT3G10490/AT1G09530/AT1G15110/AT4G04920/AT1G27370/AT1G28560/AT3G60740/AT2G02760/AT3G04630/AT2G20290/AT5G22640/AT3G29035	Development
GO:0048731	system development	30	-0.415202	-2.64546	0.000265537	0.00197141	0.00133827	108	tags=77%, list=40%, signal=52%	AT4G09980/AT2G42280/AT3G10390/AT1G79560/AT1G50460/AT3G05040/AT3G26744/AT5G66100/AT5G01240/AT2G34780/AT5G06100/AT2G02820/AT3G10490/AT1G09530/AT4G04920/AT1G27370/AT1G28560/AT3G60740/AT2G02760/AT3G04630/AT2G20290/AT5G22640/AT3G29035	Development
GO:0003006	developmental process involved in reproduction	22	-0.457858	-2.54904	0.000260101	0.00197141	0.00133827	108	tags=82%, list=40%, signal=53%	AT4G09980/AT2G42280/AT3G10390/AT1G79560/AT3G05040/AT3G26744/AT5G01240/AT2G34780/AT4G05450/AT5G06100/AT2G02820/AT3G10490/AT1G15110/AT4G04920/AT1G28560/AT3G60740/AT2G02760/AT5G22640	Development
GO:0006950	response to stress	55	-0.305098	-2.54245	0.000456176	0.00319323	0.00216769	102	tags=62%, list=38%, signal=48%	AT4G26520/AT3G10390/AT3G59410/AT5G24280/AT1G50460/AT3G07770/AT3G26744/AT1G64790/AT5G13220/AT4G22880/AT4G35920/AT1G63940/AT4G26070/AT2G02820/AT3G15500/AT1G08550/AT1G09530/AT1G50840/AT4G16990/AT4G08390/AT4G04920/AT4G24500/AT1G69220/AT5G24030/AT5G53120/AT5G62520/AT5G65210/AT4G35300/AT1G65970/AT2G02760/AT4G26640/AT2G25000/AT1G19920/AT3G29035	Response to Stimulus
GO:0043170	macromolecule metabolic process	88	-0.259731	-2.42786	0.000449755	0.00319323	0.00216769	116	tags=60%, list=43%, signal=51%	AT1G26230/AT3G03300/AT4G18370/AT5G39830/AT5G26940/AT5G05740/AT3G12400/AT4G09980/AT2G42280/AT1G79560/AT3G13550/AT2G46270/AT3G59410/AT5G24280/AT3G07770/AT3G26744/AT3G13810/AT1G64790/AT5G41910/AT2G34780/AT2G31840/AT1G30620/AT5G06100/AT3G46130/AT2G02820/AT3G10490/AT3G15500/AT1G72830/AT3G18090/AT2G30170/AT1G09530/AT1G50840/AT2G43190/AT3G25800/AT1G49630/AT1G65790/AT4G04920/AT1G17040/AT4G24500/AT1G69220…	Metabolism
GO:0090304	nucleic acid metabolic process	51	-0.307969	-2.48802	0.000508335	0.00339953	0.00230773	71	tags=51%, list=26%, signal=46%	AT5G41910/AT2G34780/AT2G31840/AT5G06100/AT3G46130/AT2G02820/AT3G10490/AT3G15500/AT1G72830/AT3G18090/AT1G09530/AT1G50840/AT2G43190/AT4G04920/AT1G17040/AT4G24500/AT1G27370/AT1G28560/AT1G55520/AT5G65210/AT2G02760/AT1G79700/AT4G26640/AT2G25000/AT4G32850/AT3G29035	Metabolism
GO:0070887	cellular response to chemical stimulus	15	-0.504724	-2.37468	0.000513398	0.00339953	0.00230773	88	tags=80%, list=33%, signal=57%	AT3G26744/AT5G13220/AT4G35920/AT5G06100/AT3G15500/AT1G09530/AT1G65790/AT4G08390/AT4G04920/AT1G28560/AT5G62520/AT1G65970	Response to Stimulus
GO:0050794	regulation of cellular process	56	-0.297284	-2.49051	0.000581457	0.00369279	0.00250681	101	tags=61%, list=38%, signal=48%	AT2G42280/AT2G46270/AT3G59410/AT3G26744/AT3G13810/AT1G64790/AT5G13220/AT4G35920/AT5G41910/AT2G34780/AT4G26070/AT2G42890/AT2G31840/AT5G06100/AT3G46130/AT2G02820/AT3G10490/AT3G15500/AT1G72830/AT1G09530/AT3G25800/AT1G65790/AT4G16990/AT4G04920/AT1G17040/AT4G24500/AT1G69220/AT1G27370/AT5G65210/AT4G38510/AT1G79700/AT4G26640/AT2G25000/AT3G29035	Gene Expression
GO:0032774	RNA biosynthetic process	43	-0.330212	-2.46309	0.000602904	0.00369279	0.00250681	64	tags=51%, list=24%, signal=46%	AT2G31840/AT5G06100/AT3G46130/AT2G02820/AT3G10490/AT3G15500/AT1G72830/AT3G18090/AT1G09530/AT2G43190/AT4G04920/AT1G17040/AT4G24500/AT1G27370/AT1G28560/AT1G55520/AT5G65210/AT1G79700/AT4G26640/AT2G25000/AT4G32850/AT3G29035	Gene Expression
GO:0141187	nucleic acid biosynthetic process	43	-0.330212	-2.46309	0.000602904	0.00369279	0.00250681	64	tags=51%, list=24%, signal=46%	AT2G31840/AT5G06100/AT3G46130/AT2G02820/AT3G10490/AT3G15500/AT1G72830/AT3G18090/AT1G09530/AT2G43190/AT4G04920/AT1G17040/AT4G24500/AT1G27370/AT1G28560/AT1G55520/AT5G65210/AT1G79700/AT4G26640/AT2G25000/AT4G32850/AT3G29035	Metabolism
GO:0016070	RNA metabolic process	44	-0.317778	-2.40698	0.00072673	0.00434266	0.00294797	64	tags=50%, list=24%, signal=46%	AT2G31840/AT5G06100/AT3G46130/AT2G02820/AT3G10490/AT3G15500/AT1G72830/AT3G18090/AT1G09530/AT2G43190/AT4G04920/AT1G17040/AT4G24500/AT1G27370/AT1G28560/AT1G55520/AT5G65210/AT1G79700/AT4G26640/AT2G25000/AT4G32850/AT3G29035	Gene Expression
GO:0009791	post-embryonic development	25	-0.399344	-2.36956	0.00115705	0.00674944	0.00458179	108	tags=76%, list=40%, signal=50%	AT4G09980/AT2G42280/AT3G10390/AT1G79560/AT3G13550/AT3G05040/AT3G26744/AT3G55850/AT5G01240/AT2G34780/AT5G06100/AT2G02820/AT3G10490/AT1G09530/AT4G04920/AT1G28560/AT3G60740/AT2G02760/AT5G22640	Development
GO:0009617	response to bacterium	7	-0.70229	-2.27051	0.00122803	0.00683791	0.00464184	86	tags=100%, list=32%, signal=70%	AT4G26070/AT3G10490/AT1G69220/AT5G53120/AT5G65210/AT2G25000	Response to Stimulus
GO:0032787	monocarboxylic acid metabolic process	8	-0.643678	-2.20999	0.00121034	0.00683791	0.00464184	102	tags=100%, list=38%, signal=64%	AT1G50460/AT3G26744/AT1G13580/AT2G05990/AT1G08550/AT2G21940/AT1G79700	Metabolism
GO:0009059	macromolecule biosynthetic process	62	-0.271466	-2.37144	0.00141671	0.00771322	0.00523604	101	tags=58%, list=38%, signal=47%	AT2G42280/AT1G79560/AT2G46270/AT3G59410/AT3G07770/AT3G26744/AT3G13810/AT1G64790/AT5G41910/AT2G31840/AT1G30620/AT5G06100/AT3G46130/AT2G02820/AT3G10490/AT3G15500/AT1G72830/AT3G18090/AT1G09530/AT2G43190/AT1G49630/AT4G04920/AT1G17040/AT4G24500/AT1G27370/AT1G28560/AT1G55520/AT5G65210/AT3G60740/AT1G79700/AT4G26640/AT2G25000/AT1G18690/AT4G32850/AT3G29035/AT1G11720	Metabolism
GO:0048608	reproductive structure development	19	-0.421474	-2.17196	0.00171321	0.00893058	0.00606244	108	tags=79%, list=40%, signal=51%	AT4G09980/AT2G42280/AT3G10390/AT1G79560/AT3G05040/AT3G26744/AT5G01240/AT2G34780/AT5G06100/AT3G10490/AT4G04920/AT1G28560/AT3G60740/AT2G02760/AT5G22640	Development
GO:0061458	reproductive system development	19	-0.421474	-2.17196	0.00171321	0.00893058	0.00606244	108	tags=79%, list=40%, signal=51%	AT4G09980/AT2G42280/AT3G10390/AT1G79560/AT3G05040/AT3G26744/AT5G01240/AT2G34780/AT5G06100/AT3G10490/AT4G04920/AT1G28560/AT3G60740/AT2G02760/AT5G22640	Development
GO:0099402	plant organ development	17	-0.45915	-2.25959	0.00193462	0.00987462	0.00670329	91	tags=76%, list=34%, signal=54%	AT1G50460/AT3G05040/AT5G66100/AT5G01240/AT5G06100/AT2G02820/AT1G09530/AT4G04920/AT1G27370/AT1G28560/AT3G04630/AT2G20290/AT3G29035	Development
GO:0042221	response to chemical	38	-0.306904	-2.17163	0.00199877	0.00999385	0.00678423	100	tags=63%, list=37%, signal=46%	AT3G10390/AT2G46270/AT3G59410/AT3G26744/AT5G13220/AT4G22880/AT4G35920/AT4G26070/AT5G06100/AT2G02820/AT3G15500/AT1G09530/AT1G65790/AT4G16990/AT4G08390/AT4G04920/AT5G24030/AT1G28560/AT5G62520/AT4G35300/AT1G65970/AT4G26640/AT2G25000/AT3G29035	Response to Stimulus
GO:0009653	anatomical structure morphogenesis	17	-0.450514	-2.21709	0.00247094	0.0121076	0.00821911	109	tags=82%, list=41%, signal=52%	AT3G12400/AT4G28250/AT1G50460/AT3G05040/AT3G26744/AT2G34780/AT5G06100/AT2G02820/AT1G09530/AT4G04920/AT1G27370/AT1G28560/AT3G04630/AT2G20290	Development
GO:0009416	response to light stimulus	10	-0.548649	-2.06467	0.00255168	0.0122581	0.00832128	101	tags=90%, list=38%, signal=58%	AT2G42280/AT3G10390/AT3G13550/AT3G55850/AT3G10490/AT2G30170/AT1G09530/AT4G04920/AT2G02760	Response to Stimulus
GO:0042742	defense response to bacterium	6	-0.69962	-2.13775	0.00290257	0.0136755	0.00928351	86	tags=100%, list=32%, signal=70%	AT4G26070/AT1G69220/AT5G53120/AT5G65210/AT2G25000	Response to Stimulus
GO:0010467	gene expression	57	-0.26291	-2.20958	0.00340892	0.0157582	0.0106973	101	tags=58%, list=38%, signal=46%	AT2G42280/AT1G79560/AT2G46270/AT3G59410/AT3G07770/AT3G26744/AT3G13810/AT1G64790/AT5G41910/AT2G31840/AT5G06100/AT3G46130/AT2G02820/AT3G10490/AT3G15500/AT1G72830/AT3G18090/AT1G09530/AT2G43190/AT1G49630/AT4G04920/AT1G17040/AT4G24500/AT1G27370/AT1G28560/AT1G55520/AT5G65210/AT3G60740/AT1G79700/AT4G26640/AT2G25000/AT4G32850/AT3G29035	Gene Expression
GO:1901700	response to oxygen-containing compound	27	-0.344353	-2.10502	0.00453864	0.020592	0.0139787	97	tags=67%, list=36%, signal=47%	AT2G46270/AT3G26744/AT5G13220/AT4G22880/AT4G26070/AT5G06100/AT2G02820/AT3G15500/AT1G09530/AT1G65790/AT4G16990/AT4G08390/AT4G04920/AT5G24030/AT4G35300/AT4G26640/AT2G25000/AT3G29035	Response to Stimulus
GO:0016043	cellular component organization	34	-0.303504	-2.05979	0.0061108	0.0262657	0.0178302	80	tags=56%, list=30%, signal=45%	AT1G13580/AT4G22880/AT5G35330/AT2G42890/AT2G31840/AT1G30620/AT5G06100/AT3G10490/AT2G42210/AT2G30170/AT2G45740/AT1G50840/AT4G04920/AT1G69220/AT3G60740/AT4G38510/AT3G04630/AT2G20290/AT5G22640	Cell Organization
GO:0006996	organelle organization	21	-0.365015	-1.98278	0.0061108	0.0262657	0.0178302	77	tags=62%, list=29%, signal=48%	AT4G22880/AT2G42890/AT2G31840/AT5G06100/AT2G42210/AT2G30170/AT2G45740/AT1G50840/AT3G60740/AT4G38510/AT3G04630/AT2G20290/AT5G22640	Cell Organization
GO:0071396	cellular response to lipid	8	-0.568487	-1.95183	0.00596721	0.0262657	0.0178302	88	tags=88%, list=33%, signal=61%	AT3G26744/AT5G13220/AT5G06100/AT3G15500/AT1G09530/AT1G65790/AT4G04920	Response to Stimulus
GO:0051716	cellular response to stimulus	41	-0.280809	-2.05566	0.00647924	0.0273692	0.0185793	101	tags=61%, list=38%, signal=45%	AT2G42280/AT3G59410/AT5G24280/AT3G07770/AT3G26744/AT1G64790/AT5G13220/AT4G35920/AT4G26070/AT5G06100/AT3G15500/AT2G30170/AT1G09530/AT1G50840/AT1G65790/AT4G16990/AT4G08390/AT4G04920/AT1G17040/AT1G69220/AT1G28560/AT5G62520/AT1G65970/AT2G02760/AT1G19920	Response to Stimulus
GO:0044255	cellular lipid metabolic process	12	-0.471466	-1.95407	0.00703439	0.0292106	0.0198293	104	tags=83%, list=39%, signal=54%	AT1G34260/AT3G26744/AT1G13580/AT3G02600/AT2G05990/AT1G08550/AT1G15110/AT5G04040/AT1G79700/AT3G11945	Metabolism
GO:0009888	tissue development	13	-0.462139	-2.00888	0.00914819	0.0373551	0.0253581	131	tags=92%, list=49%, signal=50%	AT5G63220/AT3G01500/AT3G12400/AT3G10390/AT1G50460/AT3G26744/AT2G34780/AT2G02820/AT4G04920/AT1G27370/AT1G28560/AT2G20290	Development
GO:0032870	cellular response to hormone stimulus	10	-0.494981	-1.86271	0.00952095	0.0376231	0.0255401	88	tags=80%, list=33%, signal=56%	AT3G26744/AT5G13220/AT5G06100/AT3G15500/AT1G09530/AT1G65790/AT4G04920/AT1G28560	Response to Stimulus
GO:0071495	cellular response to endogenous stimulus	10	-0.494981	-1.86271	0.00952095	0.0376231	0.0255401	88	tags=80%, list=33%, signal=56%	AT3G26744/AT5G13220/AT5G06100/AT3G15500/AT1G09530/AT1G65790/AT4G04920/AT1G28560	Response to Stimulus
GO:0015031	protein transport	5	-0.647727	-1.79715	0.0105182	0.040904	0.0277673	99	tags=100%, list=37%, signal=64%	AT3G05040/AT2G42210/AT1G02010/AT5G22640	Cell Organization
GO:0071840	cellular component organization or biogenesis	38	-0.270905	-1.9169	0.0106887	0.0409176	0.0277765	80	tags=53%, list=30%, signal=43%	AT1G13580/AT4G22880/AT5G35330/AT2G42890/AT2G31840/AT1G30620/AT5G06100/AT3G10490/AT2G42210/AT2G30170/AT2G45740/AT1G50840/AT2G43190/AT4G04920/AT1G69220/AT3G60740/AT4G38510/AT3G04630/AT2G20290/AT5G22640	Cell Organization
GO:0009314	response to radiation	11	-0.478858	-1.89631	0.0120183	0.0443265	0.0300906	122	tags=91%, list=45%, signal=52%	AT2G18760/AT2G42280/AT3G10390/AT3G13550/AT3G55850/AT3G10490/AT2G30170/AT1G09530/AT4G04920/AT2G02760	Response to Stimulus
GO:0008104	protein localization	8	-0.532567	-1.8285	0.0123029	0.0443265	0.0300906	131	tags=100%, list=49%, signal=53%	AT1G29330/AT1G79560/AT3G05040/AT2G42210/AT1G02010/AT4G24500/AT5G22640	Cell Organization
GO:0070727	cellular macromolecule localization	8	-0.532567	-1.8285	0.0123029	0.0443265	0.0300906	131	tags=100%, list=49%, signal=53%	AT1G29330/AT1G79560/AT3G05040/AT2G42210/AT1G02010/AT4G24500/AT5G22640	Cell Organization
GO:0090558	plant epidermis development	8	-0.532567	-1.8285	0.0123029	0.0443265	0.0300906	131	tags=100%, list=49%, signal=53%	AT3G01500/AT3G12400/AT1G50460/AT3G26744/AT2G02820/AT4G04920/AT2G20290	Development
GO:0005996	monosaccharide metabolic process	5	-0.636364	-1.76562	0.013019	0.0462267	0.0313805	102	tags=100%, list=38%, signal=63%	AT1G73250/AT1G50460/AT1G30620/AT2G21370	Metabolism
GO:0033993	response to lipid	15	-0.386877	-1.82022	0.0150503	0.052676	0.0357586	100	tags=73%, list=37%, signal=49%	AT3G10390/AT2G46270/AT3G26744/AT5G13220/AT4G22880/AT5G06100/AT2G02820/AT3G15500/AT1G09530/AT1G65790/AT4G04920	Response to Stimulus
GO:0048367	shoot system development	8	-0.52251	-1.79397	0.0153979	0.0528201	0.0358564	100	tags=88%, list=37%, signal=57%	AT3G10390/AT3G05040/AT5G66100/AT5G06100/AT2G02820/AT1G27370/AT3G29035	Development
GO:0019953	sexual reproduction	5	-0.625	-1.7341	0.0155226	0.0528201	0.0358564	105	tags=100%, list=39%, signal=62%	AT2G42890/AT5G06100/AT2G02820/AT1G15110	Other
GO:0009266	response to temperature stimulus	12	-0.434825	-1.80221	0.017357	0.0582531	0.0395445	91	tags=75%, list=34%, signal=52%	AT1G50460/AT3G07770/AT3G26744/AT1G63940/AT1G08550/AT1G09530/AT4G04920/AT4G24500/AT4G35300	Response to Stimulus
GO:0005975	carbohydrate metabolic process	11	-0.461593	-1.82794	0.0191685	0.0634634	0.0430815	102	tags=82%, list=38%, signal=53%	AT4G26520/AT1G73250/AT2G41540/AT1G50460/AT1G30620/AT4G04920/AT2G21370/AT1G18690/AT1G11720	Metabolism
GO:0009755	hormone-mediated signaling pathway	7	-0.547983	-1.77163	0.0197336	0.064463	0.04376	88	tags=86%, list=33%, signal=59%	AT3G26744/AT5G13220/AT5G06100/AT3G15500/AT1G09530/AT4G04920	Signaling
GO:0048869	cellular developmental process	11	-0.46124	-1.82655	0.0201036	0.0648076	0.043994	151	tags=100%, list=56%, signal=46%	AT5G63220/AT3G12400/AT1G50460/AT3G26744/AT5G06100/AT2G02820/AT1G15110/AT4G04920/AT1G28560/AT2G20290	Development
GO:0048583	regulation of response to stimulus	13	-0.417668	-1.81556	0.024987	0.079504	0.0539705	101	tags=77%, list=38%, signal=50%	AT2G42280/AT3G10390/AT3G13550/AT5G13220/AT5G06100/AT2G02820/AT4G16990/AT4G04920/AT1G69220/AT2G25000	Gene Expression
GO:0042592	homeostatic process	10	-0.452124	-1.70143	0.025778	0.0809694	0.0549653	126	tags=90%, list=47%, signal=50%	AT1G74810/AT2G42280/AT5G57350/AT1G50460/AT4G35920/AT2G02820/AT5G24030/AT1G65970/AT4G38510	Other
GO:0000271	polysaccharide biosynthetic process	5	-0.580303	-1.61008	0.0273491	0.0837567	0.0568574	63	tags=80%, list=23%, signal=62%	AT1G30620/AT4G04920/AT1G18690/AT1G11720	Metabolism
GO:0005976	polysaccharide metabolic process	5	-0.580303	-1.61008	0.0273491	0.0837567	0.0568574	63	tags=80%, list=23%, signal=62%	AT1G30620/AT4G04920/AT1G18690/AT1G11720	Metabolism
GO:0009657	plastid organization	5	-0.576515	-1.59957	0.0279405	0.0845113	0.0573696	64	tags=80%, list=24%, signal=62%	AT2G31840/AT2G30170/AT1G50840/AT5G22640	Cell Organization
GO:0033554	cellular response to stress	16	-0.357955	-1.72251	0.0284746	0.0850766	0.0577534	129	tags=81%, list=48%, signal=45%	AT2G45170/AT2G18760/AT3G59410/AT5G24280/AT3G07770/AT1G64790/AT4G35920/AT1G50840/AT4G08390/AT5G62520/AT1G65970/AT2G02760/AT1G19920	Response to Stimulus

## Sheet: Table S5
Table S5	Clustered similarity network of enriched GO terms from isoform switching genes.
ID	Description	setSize	enrichmentScore	NES	pvalue	p.adjust	qvalue	rank	leading_edge	core_enrichment	Functional_Category
GO:0009987	cellular process	166	-0.394842	-3.68351	1.45827e-09	3.57275e-07	2.42533e-07	124	tags=61%, list=46%, signal=86%	AT3G01500/AT5G14060/AT2G18760/AT4G04720/AT4G38230/AT2G22490/AT1G26230/AT3G03300/AT4G18370/AT5G39830/AT3G55630/AT3G12400/AT4G09980/AT1G29330/AT4G28250/AT1G34260/AT4G26520/AT2G42280/AT1G79560/AT2G46270/AT3G59410/AT1G73250/AT5G24280/AT2G41540/AT5G57350/AT1G50460/AT3G05040/AT3G07770/AT3G26744/AT3G13810/AT1G64790/AT4G16480/AT5G13220/AT1G13580/AT5G01240/AT4G22880/AT3G02600/AT5G35330/AT4G35920/AT5G41910…	Other
GO:0008152	metabolic process	137	-0.34854	-3.42647	8.07164e-08	9.88776e-06	6.71221e-06	116	tags=60%, list=43%, signal=69%	AT1G26230/AT3G03300/AT4G18370/AT5G39830/AT3G55630/AT5G26940/AT5G05740/AT3G12400/AT4G09980/AT1G34260/AT4G26520/AT2G42280/AT1G79560/AT3G13550/AT2G46270/AT3G59410/AT1G73250/AT5G24280/AT2G41540/AT1G50460/AT3G07770/AT3G26744/AT3G13810/AT1G64790/AT1G13580/AT4G22880/AT3G02600/AT5G41910/AT2G34780/AT4G05450/AT4G21090/AT2G05990/AT2G31840/AT1G30620/AT5G06100/AT3G46130/AT2G02820/AT3G10490/AT3G15500/AT1G72830…	Metabolism
GO:0008150	biological_process	210	-0.414124	-3.29867	1.52782e-07	1.24772e-05	8.47e-06	129	tags=57%, list=48%, signal=134%	AT2G45170/AT4G14790/AT1G58180/AT1G74810/AT2G35550/AT3G01500/AT5G14060/AT2G18760/AT4G04720/AT4G38230/AT2G22490/AT1G33720/AT1G26230/AT3G03300/AT4G18370/AT5G39830/AT3G55630/AT5G26940/AT5G05740/AT3G12400/AT4G09980/AT1G29330/AT4G28250/AT1G34260/AT4G26520/AT2G42280/AT3G10390/AT1G79560/AT3G13550/AT2G46270/AT3G59410/AT1G73250/AT5G24280/AT2G41540/AT5G57350/AT1G50460/AT3G05040/AT3G07770/AT3G26744/AT3G13810…	Other
GO:0044237	cellular metabolic process	115	-0.316488	-3.03149	4.08663e-06	0.000200245	0.000135934	116	tags=61%, list=43%, signal=60%	AT1G26230/AT3G03300/AT4G18370/AT5G39830/AT3G55630/AT4G09980/AT1G34260/AT4G26520/AT2G42280/AT1G79560/AT2G46270/AT3G59410/AT1G73250/AT2G41540/AT1G50460/AT3G07770/AT3G26744/AT3G13810/AT1G64790/AT1G13580/AT3G02600/AT5G41910/AT4G05450/AT4G21090/AT2G05990/AT2G31840/AT1G30620/AT5G06100/AT3G46130/AT2G02820/AT3G10490/AT3G15500/AT1G72830/AT1G08550/AT3G18090/AT2G30170/AT1G09530/AT2G43190/AT3G25800/AT1G49630…	Metabolism
GO:0044238	primary metabolic process	115	-0.316488	-3.03149	4.08663e-06	0.000200245	0.000135934	116	tags=61%, list=43%, signal=60%	AT1G26230/AT3G03300/AT4G18370/AT5G39830/AT5G26940/AT5G05740/AT3G12400/AT4G09980/AT1G34260/AT4G26520/AT2G42280/AT1G79560/AT3G13550/AT2G46270/AT3G59410/AT1G73250/AT5G24280/AT2G41540/AT1G50460/AT3G07770/AT3G26744/AT3G13810/AT1G64790/AT1G13580/AT3G02600/AT5G41910/AT2G34780/AT2G05990/AT2G31840/AT1G30620/AT5G06100/AT3G46130/AT2G02820/AT3G10490/AT3G15500/AT1G72830/AT1G08550/AT3G18090/AT2G30170/AT1G09530…	Metabolism
GO:0032502	developmental process	40	-0.409389	-2.96267	6.87853e-06	0.000240749	0.00016343	109	tags=75%, list=41%, signal=52%	AT3G12400/AT4G09980/AT4G28250/AT2G42280/AT3G10390/AT1G79560/AT3G13550/AT1G50460/AT3G05040/AT3G26744/AT3G55850/AT5G66100/AT5G01240/AT2G34780/AT4G05450/AT5G06100/AT2G02820/AT3G10490/AT1G09530/AT1G15110/AT4G04920/AT1G27370/AT1G28560/AT3G60740/AT2G02760/AT3G04630/AT1G79700/AT2G20290/AT5G22640/AT3G29035	Development
GO:0048856	anatomical structure development	40	-0.409389	-2.96267	6.87853e-06	0.000240749	0.00016343	109	tags=75%, list=41%, signal=52%	AT3G12400/AT4G09980/AT4G28250/AT2G42280/AT3G10390/AT1G79560/AT3G13550/AT1G50460/AT3G05040/AT3G26744/AT3G55850/AT5G66100/AT5G01240/AT2G34780/AT4G05450/AT5G06100/AT2G02820/AT3G10490/AT1G09530/AT1G15110/AT4G04920/AT1G27370/AT1G28560/AT3G60740/AT2G02760/AT3G04630/AT1G79700/AT2G20290/AT5G22640/AT3G29035	Development
GO:0080090	regulation of primary metabolic process	33	-0.439779	-2.95528	8.82066e-06	0.000270133	0.000183377	101	tags=76%, list=38%, signal=54%	AT2G42280/AT2G46270/AT3G59410/AT3G26744/AT3G13810/AT1G64790/AT5G41910/AT2G34780/AT2G31840/AT5G06100/AT3G46130/AT2G02820/AT3G10490/AT3G15500/AT1G72830/AT1G09530/AT4G04920/AT1G17040/AT4G24500/AT1G27370/AT5G65210/AT1G79700/AT4G26640/AT2G25000/AT3G29035	Gene Expression
GO:0009058	biosynthetic process	85	-0.320972	-2.98718	1.59941e-05	0.000391856	0.000266007	116	tags=65%, list=43%, signal=54%	AT1G26230/AT3G03300/AT3G55630/AT4G09980/AT1G34260/AT4G26520/AT2G42280/AT1G79560/AT2G46270/AT3G59410/AT1G73250/AT3G07770/AT3G26744/AT3G13810/AT1G64790/AT1G13580/AT4G22880/AT5G41910/AT2G05990/AT2G31840/AT1G30620/AT5G06100/AT3G46130/AT2G02820/AT3G10490/AT3G15500/AT1G72830/AT3G18090/AT1G09530/AT2G43190/AT1G49630/AT1G15110/AT4G04920/AT1G17040/AT4G24500/AT1G69220/AT2G21940/AT5G53120/AT1G27370/AT1G28560…	Metabolism
GO:0006351	DNA-templated transcription	31	-0.454866	-2.97685	1.45612e-05	0.000391856	0.000266007	101	tags=77%, list=38%, signal=55%	AT2G42280/AT2G46270/AT3G26744/AT3G13810/AT5G41910/AT2G31840/AT5G06100/AT3G46130/AT2G02820/AT3G10490/AT3G15500/AT1G72830/AT3G18090/AT1G09530/AT4G04920/AT1G17040/AT1G27370/AT1G28560/AT1G55520/AT5G65210/AT1G79700/AT4G26640/AT2G25000/AT3G29035	Gene Expression
GO:0019222	regulation of metabolic process	37	-0.415075	-2.93186	1.85156e-05	0.000412393	0.000279949	101	tags=73%, list=38%, signal=53%	AT2G42280/AT2G46270/AT3G59410/AT3G26744/AT3G13810/AT1G64790/AT5G41910/AT2G34780/AT2G31840/AT5G06100/AT3G46130/AT2G02820/AT3G10490/AT3G15500/AT1G72830/AT1G09530/AT3G25800/AT4G04920/AT1G17040/AT4G24500/AT1G69220/AT1G27370/AT5G65210/AT1G79700/AT4G26640/AT2G25000/AT3G29035	Gene Expression
GO:0065007	biological regulation	66	-0.330572	-2.91385	2.11942e-05	0.000432716	0.000293745	101	tags=62%, list=38%, signal=51%	AT2G42280/AT3G10390/AT3G13550/AT2G46270/AT3G59410/AT5G57350/AT3G05040/AT3G07770/AT3G26744/AT3G13810/AT1G64790/AT5G13220/AT1G13580/AT4G35920/AT5G41910/AT2G34780/AT4G26070/AT2G42890/AT2G31840/AT5G06100/AT3G46130/AT2G02820/AT3G10490/AT3G15500/AT1G72830/AT1G09530/AT3G25800/AT1G65790/AT4G16990/AT4G04920/AT1G17040/AT4G24500/AT1G69220/AT1G27370/AT1G28560/AT5G65210/AT4G38510/AT1G79700/AT4G26640/AT2G25000…	Gene Expression
GO:0022414	reproductive process	25	-0.487541	-2.89289	2.69313e-05	0.000500351	0.000339658	108	tags=84%, list=40%, signal=55%	AT4G09980/AT4G28250/AT2G42280/AT3G10390/AT1G79560/AT3G05040/AT3G26744/AT5G01240/AT2G34780/AT4G26070/AT4G05450/AT2G42890/AT5G06100/AT2G02820/AT3G10490/AT1G15110/AT4G04920/AT1G28560/AT3G60740/AT2G02760/AT5G22640	Other
GO:0032501	multicellular organismal process	38	-0.394851	-2.79394	2.85915e-05	0.000500351	0.000339658	108	tags=74%, list=40%, signal=51%	AT4G09980/AT2G42280/AT3G10390/AT1G79560/AT3G13550/AT1G50460/AT3G05040/AT3G26744/AT3G55850/AT5G66100/AT5G01240/AT2G34780/AT4G26070/AT4G05450/AT5G06100/AT2G02820/AT3G10490/AT1G09530/AT1G15110/AT4G04920/AT1G27370/AT1G28560/AT3G60740/AT2G02760/AT3G04630/AT2G20290/AT5G22640/AT3G29035	Other
GO:0031323	regulation of cellular metabolic process	36	-0.404626	-2.81148	3.49415e-05	0.000570711	0.000387421	101	tags=72%, list=38%, signal=52%	AT2G42280/AT2G46270/AT3G59410/AT3G26744/AT3G13810/AT1G64790/AT5G41910/AT2G31840/AT5G06100/AT3G46130/AT2G02820/AT3G10490/AT3G15500/AT1G72830/AT1G09530/AT3G25800/AT4G04920/AT1G17040/AT4G24500/AT1G69220/AT1G27370/AT5G65210/AT1G79700/AT4G26640/AT2G25000/AT3G29035	Gene Expression
GO:0009889	regulation of biosynthetic process	34	-0.416145	-2.82424	4.1091e-05	0.000592194	0.000402005	101	tags=74%, list=38%, signal=53%	AT2G42280/AT2G46270/AT3G59410/AT3G26744/AT3G13810/AT1G64790/AT5G41910/AT2G31840/AT5G06100/AT3G46130/AT2G02820/AT3G10490/AT3G15500/AT1G72830/AT1G09530/AT4G04920/AT1G17040/AT4G24500/AT1G69220/AT1G27370/AT5G65210/AT1G79700/AT4G26640/AT2G25000/AT3G29035	Gene Expression
GO:0060255	regulation of macromolecule metabolic process	34	-0.416145	-2.82424	4.1091e-05	0.000592194	0.000402005	101	tags=74%, list=38%, signal=53%	AT2G42280/AT2G46270/AT3G59410/AT3G26744/AT3G13810/AT1G64790/AT5G41910/AT2G34780/AT2G31840/AT5G06100/AT3G46130/AT2G02820/AT3G10490/AT3G15500/AT1G72830/AT1G09530/AT4G04920/AT1G17040/AT4G24500/AT1G27370/AT5G65210/AT1G79700/AT4G26640/AT2G25000/AT3G29035	Gene Expression
GO:0006139	nucleobase-containing compound metabolic process	61	-0.32117	-2.78439	4.53962e-05	0.000617892	0.00041945	115	tags=67%, list=43%, signal=50%	AT3G03300/AT5G26940/AT4G09980/AT4G26520/AT2G42280/AT2G46270/AT1G73250/AT5G24280/AT2G41540/AT1G50460/AT3G26744/AT3G13810/AT5G41910/AT2G34780/AT2G31840/AT1G30620/AT5G06100/AT3G46130/AT2G02820/AT3G10490/AT3G15500/AT1G72830/AT3G18090/AT1G09530/AT1G50840/AT2G43190/AT4G04920/AT1G17040/AT4G24500/AT1G27370/AT1G28560/AT1G55520/AT5G65210/AT4G34570/AT2G02760/AT4G38510/AT1G79700/AT4G26640/AT2G25000/AT4G32850…	Metabolism
GO:0010468	regulation of gene expression	33	-0.405239	-2.72317	5.7182e-05	0.000667123	0.00045287	101	tags=73%, list=38%, signal=52%	AT2G42280/AT2G46270/AT3G59410/AT3G26744/AT3G13810/AT1G64790/AT5G41910/AT2G31840/AT5G06100/AT3G46130/AT2G02820/AT3G10490/AT3G15500/AT1G72830/AT1G09530/AT4G04920/AT1G17040/AT4G24500/AT1G27370/AT5G65210/AT1G79700/AT4G26640/AT2G25000/AT3G29035	Gene Expression
GO:0010556	regulation of macromolecule biosynthetic process	33	-0.405239	-2.72317	5.7182e-05	0.000667123	0.00045287	101	tags=73%, list=38%, signal=52%	AT2G42280/AT2G46270/AT3G59410/AT3G26744/AT3G13810/AT1G64790/AT5G41910/AT2G31840/AT5G06100/AT3G46130/AT2G02820/AT3G10490/AT3G15500/AT1G72830/AT1G09530/AT4G04920/AT1G17040/AT4G24500/AT1G27370/AT5G65210/AT1G79700/AT4G26640/AT2G25000/AT3G29035	Gene Expression
GO:0031326	regulation of cellular biosynthetic process	33	-0.405239	-2.72317	5.7182e-05	0.000667123	0.00045287	101	tags=73%, list=38%, signal=52%	AT2G42280/AT2G46270/AT3G59410/AT3G26744/AT3G13810/AT1G64790/AT5G41910/AT2G31840/AT5G06100/AT3G46130/AT2G02820/AT3G10490/AT3G15500/AT1G72830/AT1G09530/AT4G04920/AT1G17040/AT4G24500/AT1G27370/AT5G65210/AT1G79700/AT4G26640/AT2G25000/AT3G29035	Gene Expression
GO:0019219	regulation of nucleobase-containing compound metabolic process	30	-0.444491	-2.83208	6.91044e-05	0.000769572	0.000522416	101	tags=77%, list=38%, signal=54%	AT2G42280/AT2G46270/AT3G26744/AT3G13810/AT5G41910/AT2G34780/AT2G31840/AT5G06100/AT3G46130/AT2G02820/AT3G10490/AT3G15500/AT1G72830/AT1G09530/AT4G04920/AT1G17040/AT4G24500/AT1G27370/AT5G65210/AT1G79700/AT4G26640/AT2G25000/AT3G29035	Gene Expression
GO:0051252	regulation of RNA metabolic process	29	-0.433621	-2.7278	7.58461e-05	0.000807926	0.000548453	101	tags=76%, list=38%, signal=53%	AT2G42280/AT2G46270/AT3G26744/AT3G13810/AT5G41910/AT2G31840/AT5G06100/AT3G46130/AT2G02820/AT3G10490/AT3G15500/AT1G72830/AT1G09530/AT4G04920/AT1G17040/AT4G24500/AT1G27370/AT5G65210/AT1G79700/AT4G26640/AT2G25000/AT3G29035	Gene Expression
GO:0050789	regulation of biological process	62	-0.313386	-2.73764	0.000106724	0.00108947	0.000739577	101	tags=61%, list=38%, signal=50%	AT2G42280/AT3G10390/AT3G13550/AT2G46270/AT3G59410/AT3G05040/AT3G26744/AT3G13810/AT1G64790/AT5G13220/AT1G13580/AT4G35920/AT5G41910/AT2G34780/AT4G26070/AT2G42890/AT2G31840/AT5G06100/AT3G46130/AT2G02820/AT3G10490/AT3G15500/AT1G72830/AT1G09530/AT3G25800/AT1G65790/AT4G16990/AT4G04920/AT1G17040/AT4G24500/AT1G69220/AT1G27370/AT5G65210/AT4G38510/AT1G79700/AT4G26640/AT2G25000/AT3G29035	Gene Expression
GO:0034654	nucleobase-containing compound biosynthetic process	47	-0.334963	-2.59947	0.000124578	0.00119078	0.000808349	64	tags=51%, list=24%, signal=47%	AT2G31840/AT1G30620/AT5G06100/AT3G46130/AT2G02820/AT3G10490/AT3G15500/AT1G72830/AT3G18090/AT1G09530/AT2G43190/AT4G04920/AT1G17040/AT4G24500/AT1G27370/AT1G28560/AT1G55520/AT5G65210/AT4G34570/AT1G79700/AT4G26640/AT2G25000/AT4G32850/AT3G29035	Metabolism
GO:0044249	cellular biosynthetic process	77	-0.285308	-2.56529	0.000126368	0.00119078	0.000808349	65	tags=44%, list=24%, signal=47%	AT2G05990/AT2G31840/AT1G30620/AT5G06100/AT3G46130/AT2G02820/AT3G10490/AT3G15500/AT1G72830/AT3G18090/AT1G09530/AT2G43190/AT1G49630/AT1G15110/AT4G04920/AT1G17040/AT4G24500/AT2G21940/AT1G27370/AT1G28560/AT1G55520/AT5G65210/AT4G34570/AT5G17990/AT3G60740/AT1G79700/AT4G26640/AT2G25000/AT1G18690/AT4G32850/AT1G19920/AT3G11945/AT3G29035/AT1G11720	Metabolism
GO:0006355	regulation of DNA-templated transcription	28	-0.422199	-2.62172	0.000140011	0.0012251	0.000831646	101	tags=75%, list=38%, signal=52%	AT2G42280/AT2G46270/AT3G26744/AT3G13810/AT5G41910/AT2G31840/AT5G06100/AT3G46130/AT2G02820/AT3G10490/AT3G15500/AT1G72830/AT1G09530/AT4G04920/AT1G17040/AT1G27370/AT5G65210/AT1G79700/AT4G26640/AT2G25000/AT3G29035	Gene Expression
GO:2001141	regulation of RNA biosynthetic process	28	-0.422199	-2.62172	0.000140011	0.0012251	0.000831646	101	tags=75%, list=38%, signal=52%	AT2G42280/AT2G46270/AT3G26744/AT3G13810/AT5G41910/AT2G31840/AT5G06100/AT3G46130/AT2G02820/AT3G10490/AT3G15500/AT1G72830/AT1G09530/AT4G04920/AT1G17040/AT1G27370/AT5G65210/AT1G79700/AT4G26640/AT2G25000/AT3G29035	Gene Expression
GO:0009628	response to abiotic stimulus	32	-0.389636	-2.57816	0.000150484	0.00127133	0.00086303	102	tags=72%, list=38%, signal=51%	AT4G26520/AT2G42280/AT3G10390/AT3G13550/AT1G50460/AT3G07770/AT3G26744/AT3G55850/AT4G35920/AT1G63940/AT4G26070/AT2G02820/AT3G10490/AT3G15500/AT1G08550/AT2G30170/AT1G09530/AT4G04920/AT4G24500/AT5G24030/AT5G62520/AT4G35300/AT2G02760	Response to Stimulus
GO:0050896	response to stimulus	80	-0.283466	-2.57078	0.000171125	0.00139752	0.000948694	129	tags=68%, list=48%, signal=50%	AT2G45170/AT1G58180/AT2G35550/AT3G01500/AT2G18760/AT4G04720/AT4G38230/AT2G22490/AT3G03300/AT4G26520/AT2G42280/AT3G10390/AT3G13550/AT2G46270/AT3G59410/AT5G24280/AT1G50460/AT3G07770/AT3G26744/AT1G64790/AT5G13220/AT3G55850/AT4G22880/AT4G35920/AT1G63940/AT4G26070/AT5G06100/AT2G02820/AT3G10490/AT3G15500/AT1G08550/AT2G30170/AT1G09530/AT1G50840/AT1G65790/AT4G16990/AT4G08390/AT1G32940/AT4G04920/AT1G17040…	Response to Stimulus

## Sheet: Table S6
Table S6	Genes overlapping between senescence-associated isoform switching events and SR45 RNA targets.
SR45 targets	Switching Genes	Overlapped Genes
AT5G55210	AT2G20340	AT5G08370
AT4G26850	AT2G22250	AT4G34240
AT1G52315	AT2G39480	AT5G57930
AT1G24350	AT1G19800	AT1G12230
AT5G45170	AT1G69040	AT1G19650
AT1G77540	AT5G08370	AT1G21780
AT3G48040	AT1G22590	AT1G22430
AT3G55770	AT1G44170	AT1G23230
AT4G20260	AT4G34240	AT1G35350
AT3G50000	AT1G79450	AT1G47570
AT2G34450	AT5G57930	AT1G51720
AT1G71810	AT1G05610	AT1G52310
AT5G27600	AT1G27450	AT1G52370
AT2G01890	AT1G06630	AT1G56000
AT4G24900	AT1G09195	AT1G68580
AT3G07670	AT1G12230	AT1G72640
AT1G07300	AT1G12290	AT1G75180
AT1G01020	AT1G17350	AT2G02960
AT3G59290	AT1G18390	AT2G34450
AT1G11120	AT1G19650	AT2G40960
AT5G18670	AT1G21780	AT2G42300
AT5G03540	AT1G22200	AT3G06590
AT3G47750	AT1G22430	AT3G28460
AT3G13445	AT1G23230	AT3G51270
AT3G61220	AT1G29790	AT3G53830
AT1G31485	AT1G30280	AT3G63400
AT4G35310	AT1G32190	AT4G03230
AT5G50530	AT1G33420	AT4G15010
AT3G56790	AT1G35220	AT4G21110
AT2G14050	AT1G35350	AT4G33150
AT2G31160	AT1G47570	AT5G14720
AT1G02300	AT1G49050	AT5G16280
AT4G24210	AT1G51720	AT5G18420
AT3G54250	AT1G52310	AT5G18550
AT1G35290	AT1G52370	AT5G23405
AT3G48860	AT1G56000	AT5G27730
AT1G74660	AT1G61440	AT5G44660
AT3G66654	AT1G63640	AT5G46190
AT2G04110	AT1G68580	AT5G48220
AT1G67910	AT1G69800	AT5G51410
AT3G01770	AT1G72640	AT5G60700
AT4G16650	AT1G74750	AT5G63220
AT3G15520	AT1G75180	AT5G64460
AT5G13020	AT1G77280	AT1G26230
AT5G35490	AT1G78910	AT3G03300
AT2G36740	AT1G79740	AT4G18370
AT5G57930	AT1G80960	AT3G55630
AT4G18060	AT2G02960	AT5G22640
AT1G18450	AT2G07629	AT4G26520
AT1G47570	AT2G17036	AT1G79560
AT4G00030	AT2G17500	AT3G13550
AT1G14210	AT2G23940	AT3G59410
AT3G19650	AT2G24250	AT2G41540
AT1G13120	AT2G27340	AT1G50460
AT3G20060	AT2G27720	AT3G26744
AT2G46610	AT2G30600	AT3G55850
AT2G21960	AT2G34300	AT5G66100
AT1G69220	AT2G34450	AT1G63940
AT3G56860	AT2G35140	AT3G46130
AT3G27580	AT2G37930	AT3G10490
AT3G53880	AT2G38370	AT1G72830
AT5G65910	AT2G39920	AT4G32850
AT2G26460	AT2G40935	AT2G30170
AT2G18440	AT2G40960	AT5G15860
AT1G48260	AT2G42300	AT2G45740
AT1G29670	AT2G44140	AT1G09530
AT5G59840	AT2G45720	AT2G39470
AT3G57800	AT2G46320	AT3G25800
AT1G70620	AT2G47850	AT1G15110
AT2G01110	AT2G48020	AT1G02010
AT1G78870	AT3G03773	AT1G69220
AT4G00355	AT3G05700	AT5G24030
AT1G06700	AT3G06330	AT1G55520
AT5G11580	AT3G06590	AT5G65210
AT1G73660	AT3G08505	AT5G17990
AT3G23635	AT3G09040	AT4G38510
AT5G35750	AT3G09250	AT1G79700
AT2G17320	AT3G15940	AT4G26640
AT1G02120	AT3G20870	AT2G21370
AT4G34650	AT3G20890
AT2G46100	AT3G22260
AT5G58450	AT3G26440
AT5G08520	AT3G28460
AT3G62330	AT3G47630
AT3G21090	AT3G48380
AT2G25950	AT3G51270
AT2G30790	AT3G52155
AT4G34530	AT3G53440
AT3G17090	AT3G53830
AT3G17880	AT3G54750
AT5G23430	AT3G58760
AT5G61460	AT3G63400
AT4G29590	AT4G00700
AT2G47490	AT4G03230
AT1G34065	AT4G12990
AT5G45160	AT4G13800
AT3G06410	AT4G15010
AT1G80920	AT4G16070
AT1G13390	AT4G18372
AT1G72340	AT4G21110
AT5G47650	AT4G22770
AT3G12800	AT4G31350
AT2G46200	AT4G32820
AT1G09280	AT4G33150
AT3G62140	AT4G34310
AT2G20950	AT4G35985
AT1G14280	AT4G36840
AT5G49470	AT4G37190
AT3G51250	AT5G02530
AT4G23880	AT5G04860
AT4G24690	AT5G11250
AT4G19450	AT5G13360
AT1G09390	AT5G13590
AT3G51980	AT5G14720
AT5G45360	AT5G16280
AT5G64360	AT5G18420
AT2G05310	AT5G18550
AT3G48260	AT5G18980
AT2G40650	AT5G22460
AT5G39610	AT5G23405
AT5G16660	AT5G23520
AT2G31380	AT5G27730
AT1G44770	AT5G37380
AT2G17640	AT5G41120
AT3G10820	AT5G41760
AT5G04420	AT5G41810
AT5G23410	AT5G43730
AT3G06740	AT5G44660
AT4G33000	AT5G46190
AT4G24940	AT5G47730
AT1G28140	AT5G48220
AT2G34460	AT5G51410
AT1G28610	AT5G51630
AT1G16960	AT5G52410
AT5G47540	AT5G52840
AT2G03390	AT5G57860
AT5G08710	AT5G58300
AT1G65370	AT5G58340
AT1G60270	AT5G60700
AT5G11640	AT5G63220
AT1G49300	AT5G64460
AT5G48530	AT2G45170
AT5G11350	AT4G14790
AT1G15010	AT1G58180
AT1G12930	AT1G74810
AT1G55850	AT2G35550
AT2G44950	AT3G01500
AT4G10430	AT5G14060
AT3G50630	AT2G18760
AT5G63200	AT4G04720
AT1G74230	AT4G38230
AT2G44980	AT1G26230
AT1G01520	AT2G22490
AT3G62000	AT3G20080
AT3G03850	AT1G33720
AT1G14340	AT3G03300
AT5G41950	AT4G18370
AT5G44870	AT5G39830
AT4G36791	AT3G55630
AT5G57030	AT5G26940
AT4G37460	AT5G05740
AT4G36940	AT3G12400
AT4G31750	AT5G22640
AT5G13410	AT4G09980
AT4G14410	AT1G29330
AT1G32050	AT4G19120
AT5G54710	AT4G28250
AT4G35360	AT1G34260
AT5G65260	AT2G26310
AT2G21385	AT4G26520
AT1G17140	AT2G42280
AT2G28200	AT3G10390
AT2G01300	AT1G79560
AT4G04750	AT3G13550
AT4G30750	AT2G46270
AT4G18140	AT3G59410
AT2G37340	AT1G73250
AT2G02180	AT5G24280
AT4G25440	AT2G41540
AT4G38850	AT5G57350
AT1G05790	AT1G50460
AT5G57565	AT3G07770
AT1G14685	AT3G05040
AT1G79950	AT3G26744
AT1G56720	AT3G13810
AT3G47640	AT1G64790
AT4G24740	AT4G16480
AT2G19620	AT1G14380
AT4G32000	AT1G18840
AT2G18876	AT5G13220
AT1G19070	AT3G55850
AT3G12980	AT1G13580
AT1G03930	AT5G66100
AT3G26070	AT5G01240
AT5G53080	AT4G22880
AT1G79730	AT3G02600
AT1G73200	AT5G35330
AT1G49430	AT5G52230
AT3G46130	AT4G35920
AT5G48610	AT1G63940
AT1G29030	AT5G41910
AT3G43230	AT2G34780
AT1G78420	AT4G26070
AT3G63080	AT4G05450
AT4G21910	AT4G21090
AT5G19450	AT2G42890
AT2G35880	AT2G05990
AT2G40190	AT2G31840
AT1G51720	AT1G30620
AT3G55560	AT5G06100
AT5G50970	AT3G46130
AT1G20650	AT2G02820
AT1G14360	AT3G10490
AT5G49840	AT3G15500
AT2G34410	AT1G72830
AT4G31050	AT4G32850
AT1G66530	AT1G08550
AT2G19470	AT3G18090
AT1G76110	AT2G42210
AT4G01995	AT2G30170
AT3G50560	AT5G15860
AT3G22430	AT2G45740
AT3G56408	AT1G09530
AT1G55750	AT2G39470
AT1G04340	AT1G50840
AT1G76850	AT2G43190
AT2G17700	AT3G25800
AT5G20930	AT1G49630
AT5G12170	AT1G15110
AT2G17340	AT1G65790
AT3G26085	AT4G169907
AT4G04745	AT4G08390
AT1G74740	AT1G32940
AT5G53160	AT3G27380
AT2G34750	AT5G04040
AT3G17770	AT1G02010
AT1G67690	AT4G04920
AT5G49570	AT1G17040
AT3G10405	AT4G24500
AT1G25425	AT1G69220
AT1G77740	AT2G21940
AT1G22740	AT5G24030
AT1G64670	AT5G53120
AT1G48170	AT1G27370
AT1G06645	AT1G28560
AT1G68830	AT5G62520
AT2G36900	AT1G74000
AT1G12650	AT1G55520
AT5G53090	AT5G65210
AT5G45190	AT4G34570
AT5G67320	AT4G35300
AT5G12350	AT1G65970
AT3G24120	AT1G63670
AT2G47960	AT5G17990
AT5G01460	AT3G60740
AT1G35350	AT2G02760
AT3G27470	AT4G38510
AT2G36420	AT3G04630
AT1G69840	AT1G79700
AT3G44430	AT4G26640
AT1G44000	AT2G25000
AT3G01860	AT2G20290
AT2G05518	AT2G21370
AT5G20520	AT1G18690
AT3G14050
AT1G06790
AT5G25520
AT4G11410
AT2G42300
AT5G13280
AT1G76460
AT1G72500
AT1G06820
AT5G03200
AT5G24450
AT2G03980
AT5G01700
AT1G01820
AT1G01510
AT1G51560
AT5G13400
AT3G12760
AT5G21170
AT3G11810
AT1G60670
AT3G13225
AT5G15930
AT5G03320
AT3G51630
AT1G75100
AT3G16785
AT1G10890
AT1G26170
AT1G18020
AT4G27000
AT1G63880
AT2G43980
AT5G45560
AT1G14840
AT5G15410
AT4G17530
AT5G13980
AT4G13100
AT4G33625
AT4G13670
AT5G03430
AT5G42730
AT5G57850
AT1G64430
AT5G01960
AT2G26350
AT1G49850
AT4G28270
AT2G42040
AT5G06530
AT2G35450
AT5G37720
AT1G27410
AT2G43430
AT4G17620
AT3G11800
AT4G06701
AT2G02950
AT5G51430
AT5G49400
AT1G73830
AT1G61275
AT3G18370
AT1G03040
AT5G44100
AT1G27000
AT1G67400
AT3G29030
AT5G57800
AT3G48920
AT5G22620
AT4G00800
AT2G02360
AT5G64500
AT2G47020
AT5G11720
AT3G06760
AT2G06010
AT2G26690
AT2G38680
AT2G36340
AT1G73760
AT4G27120
AT5G22780
AT4G28610
AT4G09630
AT4G33760
AT4G31670
AT5G20900
AT1G79820
AT2G20810
AT5G10690
AT1G02910
AT5G16220
AT1G06470
AT4G20410
AT1G71410
AT3G51310
AT4G20170
AT3G23050
AT5G18065
AT5G42240
AT5G48900
AT3G14660
AT3G53500
AT1G08420
AT5G50850
AT2G19950
AT1G78600
AT2G23680
AT4G18810
AT5G38600
AT1G60995
AT3G42790
AT1G52310
AT1G04830
AT4G12310
AT1G28670
AT1G77220
AT4G22540
AT2G04880
AT5G48545
AT2G20725
AT5G25150
AT4G13540
AT3G06590
AT2G46090
AT1G74650
AT2G37600
AT5G37590
AT1G16880
AT3G18520
AT5G13760
AT4G10610
AT2G23980
AT3G60410
AT2G45330
AT3G04910
AT2G19600
AT1G30910
AT4G33150
AT2G20130
AT4G14965
AT5G43850
AT4G31860
AT3G50500
AT1G22280
AT1G04990
AT2G22480
AT1G72175
AT3G14910
AT2G26300
AT5G66210
AT5G11800
AT5G59950
AT1G56440
AT1G18300
AT3G03040
AT4G00520
AT5G11790
AT4G21534
AT4G26100
AT5G05690
AT5G61270
AT1G76260
AT2G17550
AT2G41160
AT3G12560
AT3G11760
AT4G24750
AT3G56750
AT4G10260
AT3G17580
AT1G20810
AT1G17145
AT2G39090
AT1G53430
AT1G44790
AT1G02600
AT1G07760
AT1G56000
AT5G12370
AT5G13240
AT4G23730
AT3G49530
AT1G49980
AT1G78260
AT1G76990
AT3G15351
AT2G24100
AT1G75370
AT1G79380
AT5G21280
AT3G02750
AT1G20540
AT2G37450
AT2G04039
AT3G58600
AT1G15200
AT3G06510
AT2G47600
AT3G06880
AT1G05840
AT3G59800
AT3G51510
AT1G08115
AT1G75680
AT1G13560
AT5G04320
AT4G26900
AT5G09880
AT2G30480
AT5G16890
AT1G08040
AT1G50370
AT4G09150
AT3G18380
AT3G56825
AT1G24793
AT4G01210
AT5G50335
AT3G11210
AT1G22850
AT2G41210
AT1G64200
AT1G53780
AT1G11350
AT4G15545
AT3G13450
AT1G33400
AT4G27760
AT1G77640
AT5G61830
AT1G29350
AT1G78800
AT3G52290
AT5G43270
AT3G47000
AT1G22640
AT5G57440
AT3G15160
AT5G19220
AT5G64610
AT5G54730
AT3G19980
AT1G66400
AT5G22120
AT1G29510
AT3G28950
AT1G50740
AT1G73350
AT3G50530
AT5G57580
AT3G24030
AT1G68870
AT3G28080
AT2G04230
AT5G17640
AT4G02220
AT2G03430
AT1G01420
AT1G75850
AT5G07300
AT3G13550
AT1G13570
AT3G57530
AT3G55120
AT1G65260
AT5G23210
AT1G19130
AT1G19540
AT4G00895
AT5G23570
AT2G36810
AT1G16720
AT1G66500
AT5G49640
AT1G51940
AT1G43130
AT4G31115
AT3G22190
AT1G65410
AT1G53290
AT1G61850
AT3G12020
AT1G73655
AT5G06220
AT2G38330
AT1G28660
AT5G11650
AT1G22550
AT3G57080
AT5G65540
AT2G25220
AT1G78670
AT1G11310
AT4G10955
AT2G29360
AT4G28830
AT1G56700
AT5G50180
AT3G19900
AT2G32560
AT3G59110
AT2G27900
AT4G21470
AT1G71110
AT1G19350
AT2G41180
AT3G06670
AT5G01510
AT3G63520
AT1G07350
AT3G50670
AT1G16750
AT1G54260
AT2G28470
AT1G28580
AT1G06110
AT4G14340
AT3G51620
AT2G35260
AT1G25480
AT1G56500
AT1G09160
AT1G32370
AT2G15695
AT4G14720
AT1G03160
AT1G07990
AT1G80050
AT5G18680
AT3G51420
AT1G13220
AT4G25520
AT5G26622
AT1G15730
AT2G04900
AT2G35470
AT5G20580
AT2G05940
AT4G17950
AT3G07980
AT1G49010
AT4G10730
AT3G56140
AT4G19070
AT1G09530
AT5G58720
AT2G39080
AT2G24420
AT4G24020
AT3G04460
AT3G24350
AT3G10440
AT4G07825
AT5G19370
AT5G17690
AT5G25280
AT5G49555
AT2G42320
AT3G04940
AT1G16610
AT4G03205
AT3G13350
AT5G35080
AT1G63690
AT1G20100
AT5G16210
AT3G23660
AT2G41430
AT1G75440
AT5G46180
AT4G27720
AT2G43010
AT3G02770
AT5G35210
AT1G10510
AT5G25080
AT1G48550
AT1G27300
AT1G17580
AT2G05185
AT1G10090
AT1G62820
AT5G08660
AT5G36160
AT3G24530
AT4G32330
AT3G57400
AT5G37930
AT4G17840
AT5G42765
AT1G64850
AT1G43900
AT4G14710
AT5G10710
AT5G02620
AT4G12230
AT2G39670
AT4G11800
AT3G57230
AT2G27770
AT5G05440
AT5G37020
AT5G17990
AT3G58170
AT1G30270
AT1G17370
AT2G13370
AT3G49140
AT1G22800
AT2G39260
AT1G48175
AT3G24200
AT1G06240
AT3G63340
AT1G73980
AT3G27390
AT1G79245
AT3G32930
AT5G11160
AT1G26180
AT5G23280
AT5G03900
AT3G27610
AT4G22290
AT3G04730
AT4G25970
AT4G01720
AT5G11600
AT1G73060
AT2G44430
AT5G16715
AT5G06160
AT3G51000
AT1G11380
AT5G16550
AT2G47830
AT2G27050
AT5G46410
AT5G56760
AT5G52200
AT4G32660
AT2G30020
AT1G74940
AT4G27830
AT2G47620
AT5G42870
AT1G18610
AT3G63310
AT4G14360
AT5G43500
AT1G21730
AT4G33500
AT3G02870
AT4G02030
AT3G02070
AT5G17510
AT5G67390
AT2G30530
AT5G58200
AT5G56750
AT1G43860
AT4G38520
AT3G17040
AT5G15400
AT2G21190
AT4G36648
AT5G60410
AT3G18890
AT5G10350
AT4G17750
AT2G30070
AT4G15030
AT3G26370
AT4G35570
AT5G65380
AT1G12830
AT2G45200
AT5G46190
AT1G75420
AT3G44160
AT1G04430
AT5G02790
AT5G58290
AT5G04900
AT1G48900
AT3G14205
AT1G04970
AT3G59210
AT5G57160
AT5G57015
AT5G45100
AT1G52710
AT1G01140
AT2G17530
AT1G03910
AT5G62100
AT4G08540
AT5G03420
AT1G23400
AT3G06980
AT5G19850
AT2G44150
AT3G08960
AT5G33280
AT3G47490
AT3G20310
AT3G28670
AT5G47870
AT5G50565
AT1G27540
AT3G19150
AT1G33050
AT1G53840
AT3G58680
AT4G01690
AT3G28100
AT2G32040
AT2G01620
AT3G27260
AT4G32910
AT3G63140
AT3G16840
AT1G61740
AT5G62470
AT5G47390
AT1G47380
AT1G32460
AT2G01130
AT5G41100
AT5G13690
AT5G05660
AT4G15530
AT1G60990
AT1G78970
AT5G26040
AT1G09230
AT3G45210
AT1G63260
AT1G66590
AT5G22450
AT4G14746
AT2G24640
AT5G25265
AT2G32640
AT3G61990
AT4G28710
AT1G79790
AT2G41010
AT1G63430
AT4G32590
AT4G38350
AT5G62810
AT3G26510
AT3G03810
AT2G39400
AT5G43330
AT1G21910
AT1G51610
AT3G12930
AT5G03050
AT5G06970
AT5G10330
AT2G38580
AT4G15630
AT3G52800
AT4G17260
AT5G37190
AT3G05165
AT4G27180
AT5G25610
AT4G16180
AT3G44740
AT3G21810
AT2G02410
AT4G28720
AT5G19940
AT1G51070
AT1G48050
AT5G61530
AT1G01650
AT1G35516
AT5G47860
AT3G20630
AT1G10600
AT2G43235
AT2G21830
AT2G06850
AT1G08490
AT5G51340
AT5G58510
AT2G18750
AT5G67640
AT2G26650
AT5G07830
AT1G33415
AT4G30993
AT2G41760
AT4G18970
AT1G48770
AT4G23420
AT5G38150
AT1G79350
AT4G39460
AT3G61420
AT1G31650
AT5G04720
AT3G51180
AT3G09180
AT1G04220
AT3G32940
AT4G14100
AT2G13540
AT5G67380
AT2G20740
AT4G10380
AT5G08500
AT4G12790
AT1G18210
AT3G49720
AT2G46080
AT5G18190
AT4G36945
AT2G14255
AT1G48520
AT1G17990
AT1G15240
AT1G53785
AT1G26190
AT4G24460
AT1G55250
AT3G45290
AT5G65580
AT3G20020
AT2G03730
AT3G43590
AT5G04410
AT2G26740
AT3G52210
AT1G03280
AT4G08170
AT3G45010
AT3G15080
AT1G52360
AT2G21630
AT1G09980
AT4G13640
AT4G10030
AT3G13870
AT1G64230
AT2G39550
AT3G20740
AT5G01290
AT5G63320
AT1G70590
AT5G26270
AT1G67060
AT2G45960
AT5G22830
AT1G09440
AT4G24840
AT3G26950
AT2G39630
AT5G01520
AT2G16950
AT5G07770
AT1G18890
AT2G34925
AT5G17670
AT5G64050
AT3G08940
AT5G21222
AT1G02680
AT5G48620
AT5G05820
AT5G44090
AT5G64390
AT1G08450
AT1G11820
AT3G12200
AT1G13450
AT1G73110
AT2G47760
AT1G05065
AT1G16515
AT1G28320
AT5G01720
AT1G27320
AT4G36210
AT5G10290
AT5G01970
AT1G03250
AT5G23610
AT1G65040
AT4G29790
AT5G05870
AT3G52220
AT2G38000
AT3G17930
AT1G01710
AT2G30105
AT5G06580
AT1G31180
AT2G43080
AT1G78960
AT2G30010
AT3G28140
AT2G30520
AT5G14930
AT1G09920
AT3G30180
AT5G03040
AT5G56280
AT2G01850
AT1G71190
AT1G01490
AT5G11330
AT2G23810
AT3G11397
AT5G42030
AT5G65060
AT1G50510
AT5G48640
AT3G04080
AT1G14600
AT2G20840
AT4G27040
AT2G45250
AT1G77180
AT3G58900
AT2G39340
AT1G80070
AT1G76520
AT1G50300
AT3G44330
AT4G21870
AT2G26340
AT2G36880
AT3G07940
AT4G01120
AT5G13570
AT5G07630
AT4G26870
AT2G24755
AT1G29357
AT5G04490
AT1G16840
AT2G18730
AT2G31820
AT1G48420
AT1G79700
AT4G13590
AT4G38120
AT3G20910
AT5G16880
AT4G23895
AT4G33530
AT4G36760
AT4G05060
AT5G37070
AT4G29160
AT2G43630
AT3G06380
AT4G27050
AT5G22040
AT5G51140
AT1G22470
AT3G57570
AT2G41170
AT1G17940
AT1G19690
AT2G20790
AT5G66250
AT1G21060
AT5G06600
AT2G42160
AT5G63000
AT3G08550
AT2G29290
AT3G47120
AT5G38460
AT3G13070
AT5G04810
AT4G00090
AT4G05090
AT4G16280
AT1G08910
AT5G17530
AT5G61500
AT5G63490
AT5G10030
AT5G63180
AT3G21160
AT1G55520
AT3G47560
AT1G53720
AT3G26990
AT2G23000
AT2G38650
AT3G06930
AT2G24060
AT1G54380
AT5G15540
AT2G23430
AT2G26900
AT5G37350
AT5G27290
AT3G26080
AT4G33940
AT5G53170
AT3G23800
AT2G29400
AT5G40920
AT1G10410
AT3G53390
AT5G60120
AT1G80770
AT1G52280
AT5G62570
AT5G44450
AT1G69310
AT3G13065
AT1G21380
AT1G72190
AT3G55330
AT3G63260
AT1G34210
AT4G08150
AT4G08500
AT3G21790
AT3G46530
AT2G35840
AT5G19000
AT2G39280
AT1G07910
AT3G23980
AT4G35785
AT5G01790
AT3G12360
AT5G22050
AT3G11720
AT2G03240
AT3G54010
AT1G29690
AT2G01670
AT3G25740
AT3G62860
AT5G66480
AT3G58530
AT2G21187
AT4G25680
AT2G36310
AT5G61960
AT1G21050
AT1G08125
AT1G29400
AT2G20815
AT4G28790
AT5G16260
AT4G03635
AT5G18580
AT5G59030
AT4G37790
AT4G21450
AT3G02740
AT4G25180
AT3G59080
AT1G68820
AT3G11945
AT1G26640
AT2G17710
AT2G41560
AT1G07420
AT2G16370
AT3G60550
AT4G26950
AT1G15880
AT3G27310
AT5G53350
AT5G18590
AT2G17975
AT3G59340
AT3G62970
AT4G22360
AT5G46450
AT1G76892
AT1G76730
AT1G26230
AT2G41090
AT5G04440
AT3G05760
AT5G09460
AT1G73310
AT1G18400
AT3G07010
AT1G78130
AT1G55310
AT4G30610
AT3G05520
AT1G71480
AT4G26480
AT1G08370
AT5G57150
AT3G52870
AT3G48070
AT3G45970
AT5G07000
AT5G04470
AT5G64330
AT2G22770
AT1G14650
AT5G64370
AT3G50920
AT3G55460
AT1G50500
AT5G44250
AT2G02570
AT1G57600
AT4G08035
AT1G74840
AT3G14130
AT1G07440
AT5G06980
AT3G19710
AT5G05200
AT1G17520
AT4G14716
AT4G27650
AT2G33330
AT2G20850
AT4G02740
AT3G46200
AT4G02610
AT5G20110
AT5G06700
AT5G51290
AT2G25605
AT3G02690
AT5G24670
AT1G17200
AT1G07870
AT1G18460
AT1G43310
AT1G06840
AT5G20170
AT1G03030
AT5G20380
AT5G45280
AT2G28930
AT5G60600
AT1G08890
AT4G17080
AT5G24430
AT5G47380
AT1G67560
AT3G26720
AT1G21780
AT4G18610
AT3G48590
AT3G04710
AT2G40280
AT3G48720
AT4G04620
AT5G19485
AT2G26430
AT1G30970
AT2G35155
AT3G58040
AT2G34260
AT1G80040
AT4G27080
AT4G21400
AT1G24764
AT4G13500
AT3G24890
AT2G19540
AT3G09410
AT1G21760
AT5G35570
AT5G07270
AT3G02580
AT1G04910
AT5G53430
AT5G27360
AT5G09740
AT1G72890
AT5G57940
AT4G30720
AT1G69780
AT2G17730
AT3G44260
AT5G41400
AT5G50000
AT2G34710
AT4G36750
AT3G28970
AT1G31880
AT2G21150
AT5G60700
AT1G29660
AT1G49360
AT5G59960
AT5G62760
AT1G72900
AT3G53570
AT5G48020
AT3G51130
AT3G25660
AT2G01100
AT2G41680
AT2G22720
AT5G03080
AT2G26770
AT5G60850
AT3G56650
AT3G14610
AT3G10060
AT3G17510
AT3G09900
AT4G35840
AT4G35740
AT1G71970
AT3G54380
AT4G19640
AT1G55680
AT3G50790
AT4G29780
AT5G67570
AT1G33055
AT2G41710
AT4G25690
AT2G45140
AT4G34390
AT1G72030
AT2G17990
AT3G56705
AT3G19000
AT4G28240
AT2G40730
AT1G71200
AT3G53340
AT5G09585
AT1G68410
AT1G58110
AT1G24530
AT2G47210
AT1G52370
AT4G16520
AT5G27350
AT5G57960
AT3G17000
AT1G60220
AT5G52070
AT5G09620
AT1G73960
AT3G59050
AT5G55130
AT3G01370
AT5G25440
AT5G18020
AT5G60860
AT2G02860
AT2G18250
AT3G01590
AT2G26070
AT3G54170
AT5G66240
AT3G51500
AT5G13140
AT2G28550
AT2G33340
AT5G17570
AT1G69530
AT3G17650
AT5G27450
AT2G31800
AT5G20500
AT1G70100
AT5G03230
AT3G14415
AT3G20395
AT2G30710
AT3G50240
AT4G32360
AT1G51500
AT5G57560
AT2G36720
AT5G15120
AT5G53300
AT4G39970
AT1G68660
AT5G10745
AT4G33650
AT5G22340
AT3G26900
AT3G12480
AT3G04810
AT5G55790
AT4G36190
AT3G61480
AT2G17520
AT5G38660
AT4G10970
AT5G51410
AT1G79510
AT3G55520
AT4G14990
AT4G32840
AT5G19180
AT1G16970
AT2G33630
AT3G59280
AT1G71980
AT4G15010
AT4G23050
AT2G05210
AT1G07080
AT3G05932
AT4G13495
AT2G16400
AT4G01915
AT5G49330
AT2G30170
AT5G10060
AT2G23600
AT2G30200
AT2G45920
AT3G02020
AT2G23420
AT2G27930
AT1G66970
AT1G45688
AT3G59350
AT1G05890
AT5G13550
AT5G12110
AT1G79610
AT1G62800
AT2G30980
AT2G40860
AT3G20430
AT5G66030
AT5G13110
AT5G43320
AT2G26800
AT2G21120
AT4G38552
AT4G33520
AT1G67050
AT4G01000
AT2G37940
AT3G13062
AT3G55630
AT2G45950
AT5G51840
AT4G11840
AT1G70660
AT2G28360
AT2G19460
AT2G46710
AT2G21160
AT3G50840
AT4G23460
AT4G25870
AT3G52240
AT1G12050
AT3G63120
AT5G20510
AT3G01560
AT1G28420
AT3G62750
AT1G06850
AT1G65540
AT2G43850
AT2G32900
AT2G28310
AT3G06070
AT1G25390
AT4G34250
AT2G27360
AT1G28380
AT1G32700
AT1G13100
AT4G20300
AT2G30230
AT3G53100
AT3G24840
AT1G72640
AT4G00180
AT5G16290
AT5G50550
AT4G39210
AT2G38410
AT2G38670
AT4G36380
AT1G08830
AT2G32980
AT1G06550
AT2G46225
AT3G52280
AT5G52100
AT5G57790
AT5G55000
AT3G62700
AT2G19790
AT4G30020
AT1G26560
AT1G77930
AT3G14120
AT5G65400
AT3G53830
AT3G53120
AT1G60440
AT1G53570
AT2G03340
AT3G08670
AT2G17200
AT4G21710
AT3G05690
AT4G29520
AT3G27925
AT1G51730
AT4G02260
AT5G67170
AT3G14220
AT5G20000
AT2G35530
AT1G27690
AT1G78490
AT5G43620
AT3G15770
AT5G64860
AT4G35987
AT2G30040
AT4G26510
AT3G15530
AT5G67130
AT5G02200
AT1G77090
AT4G26965
AT5G22250
AT1G43670
AT4G18710
AT3G12320
AT3G59950
AT2G39190
AT3G16260
AT2G32700
AT4G36780
AT5G24530
AT2G46180
AT2G20120
AT2G05840
AT2G46590
AT4G17245
AT5G16350
AT3G19680
AT1G63900
AT4G28030
AT1G54200
AT3G54300
AT1G66680
AT5G56180
AT1G62200
AT1G22360
AT5G09330
AT5G45550
AT4G21410
AT3G29185
AT1G61100
AT3G14830
AT5G19460
AT3G59360
AT5G59770
AT1G47830
AT1G78290
AT5G19330
AT5G66290
AT3G27530
AT5G66470
AT5G22350
AT4G23870
AT1G05805
AT3G48760
AT1G52290
AT1G09730
AT3G51730
AT2G32320
AT4G02075
AT5G39080
AT4G22150
AT5G09890
AT5G46470
AT3G59380
AT3G19640
AT2G20495
AT5G23405
AT1G74730
AT3G23340
AT1G58848
AT5G20200
AT3G05970
AT1G23440
AT5G26667
AT3G26690
AT2G16405
AT2G44420
AT3G62980
AT4G00026
AT2G37160
AT5G20990
AT3G26300
AT5G67240
AT1G42990
AT3G03820
AT3G01150
AT4G08350
AT4G34760
AT3G23540
AT5G24890
AT3G54620
AT2G47630
AT4G29140
AT5G15860
AT1G08980
AT3G53970
AT1G76878
AT3G63250
AT1G56180
AT1G04980
AT3G02300
AT2G26190
AT2G02230
AT5G56850
AT4G14220
AT1G59520
AT1G79750
AT3G55920
AT5G47820
AT1G26120
AT4G28730
AT4G35760
AT3G02460
AT3G45730
AT5G08440
AT2G16070
AT1G47330
AT2G31970
AT4G25650
AT1G60780
AT1G09330
AT3G05935
AT1G21600
AT1G64050
AT2G47980
AT2G24390
AT3G47360
AT5G08540
AT1G25380
AT3G08930
AT5G56170
AT3G17800
AT1G68530
AT4G27300
AT4G01330
AT5G36220
AT2G26580
AT1G53700
AT5G48030
AT1G63420
AT3G24430
AT4G34030
AT5G43600
AT2G15050
AT3G14560
AT2G45030
AT4G37760
AT2G04540
AT4G36690
AT5G40190
AT1G78680
AT5G37850
AT1G07720
AT1G75180
AT1G22140
AT3G52660
AT2G46330
AT2G41530
AT4G02880
AT5G22510
AT4G30690
AT4G30470
AT5G10940
AT4G30190
AT2G13560
AT4G37120
AT1G80060
AT3G19340
AT1G09140
AT2G36870
AT4G13250
AT5G24850
AT1G78170
AT2G27040
AT3G43690
AT3G54920
AT3G28690
AT2G13790
AT4G26860
AT5G65960
AT2G01270
AT5G07100
AT1G60650
AT3G46540
AT1G30590
AT3G63190
AT2G38840
AT3G58580
AT5G58870
AT1G10360
AT2G35680
AT1G19650
AT1G67550
AT3G27420
AT1G77770
AT5G51820
AT1G62310
AT4G39540
AT3G50690
AT1G70980
AT2G43560
AT1G06070
AT2G35190
AT1G32230
AT4G14930
AT4G02570
AT1G69830
AT3G57050
AT1G04300
AT5G49820
AT1G65270
AT3G25600
AT3G50685
AT5G21326
AT2G23790
AT4G39330
AT5G28442
AT4G16150
AT4G19003
AT1G13320
AT1G49520
AT3G53610
AT1G02840
AT3G05230
AT4G06599
AT1G04200
AT3G15220
AT3G63210
AT2G03060
AT1G13250
AT1G08510
AT1G68070
AT3G14450
AT3G26744
AT5G52900
AT3G16750
AT1G75220
AT4G39350
AT5G02290
AT3G19770
AT3G17712
AT2G24395
AT3G55030
AT1G12430
AT5G01670
AT3G24740
AT3G05545
AT2G17800
AT2G32150
AT2G25850
AT5G02830
AT3G26470
AT4G04350
AT5G08190
AT1G03550
AT5G44568
AT2G01910
AT1G01770
AT3G12920
AT1G60870
AT3G12670
AT5G43822
AT2G42220
AT5G20220
AT4G05530
AT2G46600
AT1G76450
AT2G07050
AT1G67080
AT1G22170
AT2G32910
AT5G26210
AT1G73670
AT2G35780
AT1G78010
AT5G63260
AT4G14385
AT3G20650
AT4G00170
AT1G52827
AT5G22640
AT3G03990
AT1G64630
AT1G79020
AT2G40660
AT1G12470
AT3G54610
AT5G43280
AT1G13280
AT3G07780
AT4G15950
AT5G65440
AT4G35780
AT2G40840
AT3G62910
AT3G18930
AT4G14570
AT2G34840
AT2G31300
AT2G41980
AT1G50710
AT5G53850
AT2G43240
AT3G16857
AT5G16950
AT5G42810
AT1G13110
AT4G18070
AT1G21660
AT1G31420
AT1G18010
AT3G62080
AT3G01920
AT4G24570
AT3G02570
AT2G21520
AT2G45510
AT5G27990
AT3G28180
AT1G77480
AT1G17830
AT4G11790
AT1G55320
AT3G09770
AT2G32340
AT3G62190
AT2G24120
AT1G51710
AT2G28605
AT5G61140
AT3G09740
AT5G66410
AT2G14720
AT3G19720
AT4G11110
AT2G16430
AT3G14650
AT5G41480
AT1G05860
AT4G32180
AT4G17740
AT2G39930
AT1G03210
AT5G08150
AT4G32460
AT1G02890
AT2G14120
AT2G01340
AT2G46700
AT4G07390
AT1G64090
AT1G27150
AT5G27640
AT5G19680
AT2G21250
AT1G32200
AT2G36370
AT5G39760
AT1G16390
AT4G07410
AT4G35250
AT4G00570
AT5G14540
AT5G54640
AT1G32090
AT4G02790
AT3G15850
AT3G57550
AT1G14370
AT2G04360
AT3G43220
AT2G43820
AT3G25730
AT2G21380
AT3G14020
AT2G36680
AT1G24625
AT1G65230
AT2G26060
AT1G18470
AT2G43910
AT2G37478
AT1G32920
AT4G21810
AT1G60260
AT1G27700
AT3G10740
AT5G08590
AT5G15730
AT5G17620
AT3G62370
AT2G39250
AT3G05420
AT5G35732
AT3G58790
AT4G36720
AT3G05510
AT2G17480
AT1G60000
AT2G27830
AT1G03420
AT2G42190
AT3G28430
AT3G55000
AT1G80850
AT4G10110
AT1G14345
AT5G06340
AT1G80650
AT1G48230
AT1G73430
AT3G24550
AT5G66730
AT2G20180
AT5G43560
AT1G08540
AT5G03910
AT5G49230
AT1G31800
AT2G41700
AT4G05160
AT4G00050
AT5G63860
AT2G17510
AT4G24130
AT4G30580
AT2G30390
AT1G63290
AT5G58030
AT3G55080
AT1G50430
AT2G27460
AT3G01490
AT4G30340
AT5G54110
AT2G22530
AT2G35060
AT1G55150
AT2G47700
AT2G06025
AT3G09360
AT2G25920
AT3G06500
AT5G58800
AT1G30755
AT4G37280
AT3G47620
AT1G02410
AT4G21585
AT4G30390
AT2G38960
AT4G00040
AT3G14400
AT2G05620
AT3G45850
AT5G65470
AT1G18190
AT3G56740
AT1G25230
AT2G47410
AT1G49670
AT4G15475
AT2G33120
AT3G46450
AT5G11960
AT5G60620
AT1G20225
AT2G01690
AT5G13010
AT2G14285
AT1G64980
AT1G69850
AT3G55640
AT3G21190
AT5G61670
AT5G20350
AT2G44180
AT1G70760
AT4G25290
AT1G68100
AT3G03340
AT4G16765
AT5G66310
AT3G53760
AT4G38890
AT4G29220
AT1G21920
AT2G19730
AT3G14150
AT5G24300
AT5G46780
AT3G16230
AT1G55190
AT2G34720
AT5G18940
AT5G27400
AT1G64105
AT3G54690
AT2G01150
AT4G30730
AT1G22750
[truncated: 2,264 more rows]

## Sheet: Table S7
Table S7	Overlap between isoform-switching genes and AtGRP7 RIP-seq targets.
AtGRP7 Targets	Switching Genes	AtGRP7 Targets and Switching Genes
AT1G08115	AT2G20340	AT2G27720
AT2G01021	AT2G22250	AT2G02760
AT1G15405	AT2G39480	AT4G21110
AT3G06900	AT1G19800	AT1G27450
AT1G61275	AT1G69040	AT2G42210
AT2G31141	AT5G08370	AT2G45170
AT5G61455	AT1G44170	AT4G18370
AT3G56705	AT4G34240	AT1G22590
AT3G63052	AT1G79450	AT5G52840
AT3G56825	AT1G05610	AT5G57930
AT3G06895	AT1G06630
AT5G09585	AT1G09195
AT4G23420	AT1G12230
AT4G02970	AT1G12290
AT1G67105	AT1G17350
AT5G53902	AT1G18390
AT3G57645	AT1G19650
AT3G57765	AT1G21780
AT2G07671	AT1G22200
AT1G49700	AT1G22430
AT5G54075	AT1G23230
AT3G55734	AT1G29790
AT5G03090	AT1G30280
AT2G11270	AT1G32190
AT1G70185	AT1G33420
AT1G15002	AT1G35220
AT2G35743	AT1G35350
AT2G11271	AT1G47570
AT2G07707	AT1G49050
AT4G39363	AT1G51720
AT4G27654	AT1G52310
AT5G06165	AT1G52370
AT2G35750	AT1G56000
AT2G07786	AT1G61440
AT4G00975	AT1G63640
AT5G45340	AT1G68580
AT5G10572	AT1G69800
AT5G17350	AT1G72640
AT1G34440	AT1G74750
AT1G12013	AT1G75180
AT2G35290	AT1G77280
AT2G10606	AT1G78910
AT2G27080	AT1G79740
AT2G34430	AT1G80960
AT4G04223	AT2G02960
AT5G41471	AT2G07629
AT1G35140	AT2G17036
AT3G13857	AT2G17500
AT4G17490	AT2G23940
AT3G57450	AT2G24250
AT3G10930	AT2G27340
AT2G43375	AT2G30600
AT4G11211	AT2G34300
AT1G76650	AT2G34450
AT4G24570	AT2G35140
AT1G65350	AT2G37930
AT5G27660	AT2G38370
AT3G50060	AT2G39920
AT2G47930	AT2G40935
AT3G41761	AT2G40960
AT4G29780	AT2G42300
AT3G42806	AT2G44140
AT4G15258	AT2G45720
AT1G18300	AT2G46320
AT2G22880	AT2G47850
AT1G07135	AT2G48020
AT3G59068	AT3G03773
AT5G51190	AT3G05700
AT4G27652	AT3G06330
AT2G34420	AT3G06590
AT1G21910	AT3G08505
AT1G74450	AT3G09040
AT1G66160	AT3G09250
AT5G18404	AT3G15940
AT4G39366	AT3G20870
AT1G12845	AT3G20890
AT4G13395	AT3G22260
AT1G35210	AT3G26440
AT1G28370	AT3G28460
AT5G57560	AT3G47630
AT2G41010	AT3G48380
AT4G27280	AT3G51270
AT4G23870	AT3G52155
AT4G27657	AT3G53440
AT5G60460	AT3G53830
AT1G57990	AT3G54750
AT3G19680	AT3G58760
AT1G29930	AT3G63400
AT3G61190	AT4G00700
AT5G48490	AT4G03230
AT2G46490	AT4G12990
AT1G15010	AT4G13800
AT2G42870	AT4G15010
AT5G01881	AT4G16070
AT4G37240	AT4G18372
AT3G20340	AT4G22770
AT1G72940	AT4G31350
AT1G68840	AT4G32820
AT1G45165	AT4G33150
AT5G66052	AT4G34310
AT3G13520	AT4G35985
AT5G10695	AT4G36840
AT1G50740	AT4G37190
AT1G29910	AT5G02530
AT1G76600	AT5G04860
AT5G48412	AT5G11250
AT3G55980	AT5G13360
AT5G54490	AT5G13590
AT5G16200	AT5G14720
AT5G67488	AT5G16280
AT5G25240	AT5G18420
AT3G56880	AT5G18550
AT3G59070	AT5G18980
AT1G27730	AT5G22460
AT2G27830	AT5G23405
AT2G16367	AT5G23520
AT1G56280	AT5G27730
AT1G32928	AT5G37380
AT2G31585	AT5G41120
AT5G09443	AT5G41760
AT1G05835	AT5G41810
AT4G17245	AT5G43730
AT5G41700	AT5G44660
AT5G63500	AT5G46190
AT3G16640	AT5G47730
AT1G32920	AT5G48220
AT4G04925	AT5G51410
AT2G15960	AT5G51630
AT5G59550	AT5G52410
AT1G60989	AT5G57860
AT2G37200	AT5G58300
AT1G25400	AT5G58340
AT3G11600	AT5G60700
AT4G39364	AT5G63220
AT5G37770	AT5G64460
AT3G15780	AT4G14790
AT5G19190	AT1G58180
AT3G44260	AT1G74810
AT2G20835	AT2G35550
AT1G80840	AT3G01500
AT2G10410	AT5G14060
AT2G34585	AT2G18760
AT4G24370	AT4G04720
AT1G74930	AT4G38230
AT3G10985	AT1G26230
AT3G04640	AT2G22490
AT3G12120	AT3G20080
AT3G59840	AT1G33720
AT2G25735	AT3G03300
AT1G65720	AT5G39830
AT2G41905	AT3G55630
AT3G17185	AT5G26940
AT3G18215	AT5G05740
AT3G15210	AT3G12400
AT1G29920	AT5G22640
AT1G28150	AT4G09980
AT3G12830	AT1G29330
AT2G43540	AT4G19120
AT2G40000	AT4G28250
AT3G19030	AT1G34260
AT5G42200	AT2G26310
AT3G06070	AT4G26520
AT1G75335	AT2G42280
AT1G73540	AT3G10390
AT3G58850	AT1G79560
AT2G47400	AT3G13550
AT1G54740	AT2G46270
AT5G47230	AT3G59410
AT1G70090	AT1G73250
AT4G08950	AT5G24280
AT1G30880	AT2G41540
AT1G55670	AT5G57350
AT3G05490	AT1G50460
AT4G14010	AT3G07770
AT1G18740	AT3G05040
AT3G54810	AT3G26744
AT5G09225	AT3G13810
AT1G52342	AT1G64790
AT5G02502	AT4G16480
AT2G43745	AT1G14380
AT2G26530	AT1G18840
AT5G15230	AT5G13220
AT1G65490	AT3G55850
AT2G25250	AT1G13580
AT1G35430	AT5G66100
AT3G24927	AT5G01240
AT1G53903	AT4G22880
AT2G06520	AT3G02600
AT1G55675	AT5G35330
AT3G62290	AT5G52230
AT3G52420	AT4G35920
AT2G14878	AT1G63940
AT2G20490	AT5G41910
AT5G18150	AT2G34780
AT3G14595	AT4G26070
AT4G29020	AT4G05450
AT5G08330	AT4G21090
AT2G38470	AT2G42890
AT1G19020	AT2G05990
AT4G13520	AT2G31840
AT5G42530	AT1G30620
AT1G49032	AT5G06100
AT5G64180	AT3G46130
AT1G58150	AT2G02820
AT5G43460	AT3G10490
AT2G20670	AT3G15500
AT3G06125	AT1G72830
AT1G19380	AT4G32850
AT1G36980	AT1G08550
AT5G67300	AT3G18090
AT3G54890	AT2G30170
AT1G49500	AT5G15860
AT5G67190	AT2G45740
AT3G54366	AT1G09530
AT5G59030	AT2G39470
AT5G49440	AT1G50840
AT4G37260	AT2G43190
AT4G39200	AT3G25800
AT3G16570	AT1G49630
AT3G27850	AT1G15110
AT3G29000	AT1G65790
AT1G07170	AT4G16990
AT5G50335	AT4G08390
AT3G12630	AT1G32940
AT2G23320	AT3G27380
AT1G64720	AT5G04040
AT1G51200	AT1G02010
AT3G61580	AT4G04920
AT5G61600	AT1G17040
AT4G02440	AT4G24500
AT5G54270	AT1G69220
AT5G47890	AT2G21940
AT2G37120	AT5G24030
AT4G09830	AT5G53120
AT5G16110	AT1G27370
AT1G23710	AT1G28560
AT1G72416	AT5G62520
AT5G43150	AT1G74000
AT5G21020	AT1G55520
AT4G17085	AT5G65210
AT2G25510	AT4G34570
AT1G75630	AT4G35300
AT5G05060	AT1G65970
AT5G42110	AT1G63670
AT3G62650	AT5G17990
AT3G15630	AT3G60740
AT1G47395	AT4G38510
AT4G24972	AT3G04630
AT2G26355	AT1G79700
AT3G11110	AT4G26640
AT3G47965	AT2G25000
AT4G34620	AT2G20290
AT3G57320	AT2G21370
AT1G76560	AT1G18690
AT3G23170
AT3G47470
AT4G22160
AT2G39570
AT1G67910
AT4G31800
AT5G24800
AT2G27500
AT3G48490
AT3G52800
AT1G17530
AT5G03455
AT4G09460
AT1G53542
AT3G44798
AT4G38495
AT2G33830
AT3G60530
AT2G17230
AT3G54085
AT4G32480
AT3G46620
AT2G43920
AT1G15400
AT5G24980
AT3G14100
AT5G66490
AT2G46600
AT3G57062
AT3G07870
AT2G30020
AT5G53300
AT3G53740
AT4G29735
AT5G59820
AT1G15930
AT2G29180
AT4G26960
AT5G56100
AT4G27130
AT2G27402
AT2G29980
AT3G52520
AT1G58235
AT5G60680
AT4G01150
AT3G54363
AT1G04260
AT4G26710
AT3G62720
AT4G00560
AT3G12587
AT5G48810
AT5G54980
AT3G47836
AT1G09070
AT3G52070
AT5G25190
AT5G61590
AT1G19910
AT3G01130
AT4G10340
AT1G51360
AT3G61200
AT1G02160
AT2G19460
AT4G00165
AT1G27100
AT2G26500
AT3G61100
AT1G72600
AT1G61520
AT5G20500
AT5G10380
AT5G05440
AT1G69760
AT1G27435
AT4G04692
AT1G72430
AT4G09800
AT1G64230
AT1G29465
AT1G26665
AT5G19570
AT5G42825
AT5G57785
AT1G01990
AT4G23760
AT2G30930
AT3G27340
AT3G15900
AT5G66040
AT5G01015
AT1G13260
AT3G12030
AT4G03500
AT3G48115
AT5G10750
AT2G46330
AT3G56020
AT2G19340
AT2G35470
AT1G54500
AT3G27030
AT1G13145
AT1G52300
AT4G11280
AT4G34881
AT1G22270
AT1G29418
AT5G64260
AT1G52740
AT3G23000
AT1G20430
AT1G53170
AT3G16130
AT5G64880
AT1G50900
AT5G03240
AT1G11175
AT5G65207
AT4G15910
AT1G50640
AT5G58570
AT1G25560
AT5G40190
AT1G13380
AT5G65495
AT2G24550
AT3G11650
AT1G80440
AT4G29870
AT3G63390
AT1G73500
AT4G30440
AT4G32020
AT5G16470
AT3G54560
AT5G11070
AT4G38932
AT5G07960
AT5G05710
AT3G47620
AT2G40085
AT1G22890
AT3G07470
AT2G20260
AT1G07770
AT2G43290
AT1G02500
AT4G15800
AT1G79040
AT4G33865
AT5G64310
AT5G11740
AT1G27310
AT5G46430
AT5G58090
AT2G27775
AT5G20740
AT1G49240
AT4G34150
AT3G59540
AT3G47350
AT3G52400
AT3G15820
AT3G01520
AT2G33855
AT3G03160
AT5G03285
AT1G13245
AT3G61550
AT4G40042
AT2G29170
AT5G58110
AT3G09085
AT2G37600
AT1G67195
AT5G53650
AT3G44430
AT2G01090
AT3G48140
AT2G20940
AT2G39675
AT1G16916
AT5G23900
AT1G03420
AT3G07460
AT1G09415
AT1G06010
AT5G57040
AT1G65980
AT1G79075
AT1G20050
AT1G10865
AT4G37610
AT2G47420
AT4G25225
AT1G64750
AT1G19960
AT5G19510
AT3G62250
AT2G27385
AT2G45530
AT4G32150
AT5G58375
AT4G17500
AT3G18800
AT5G14840
AT3G61260
AT4G21860
AT3G16720
AT1G19240
AT2G31440
AT3G24100
AT1G80860
AT1G72645
AT1G30230
AT5G18380
AT3G49790
AT5G03545
AT4G16695
AT1G29785
AT5G64920
AT5G04340
AT5G07580
AT5G67070
AT5G18140
AT4G28240
AT1G26670
AT4G40045
AT2G24945
AT1G70350
AT2G28400
AT1G74270
AT1G29070
AT2G26240
AT4G17486
AT5G15802
AT5G57080
AT2G45180
AT5G13100
AT5G24735
AT1G76860
AT5G22580
AT2G09990
AT2G15830
AT3G18740
AT1G26920
AT4G18400
AT4G27090
AT4G24275
AT2G35820
AT4G33960
AT4G26530
AT1G67090
AT1G09520
AT3G02790
AT5G18790
AT2G20725
AT1G31812
AT3G44010
AT5G27770
AT3G61980
AT4G02380
AT3G08940
AT1G55000
AT1G64185
AT3G26980
AT2G36130
AT1G21770
AT5G60670
AT3G14600
AT4G26400
AT5G54145
AT5G47700
AT3G55310
AT2G47440
AT2G23090
AT4G18730
AT5G56670
AT1G08770
AT5G59690
AT2G22425
AT5G67510
AT4G31985
AT3G06320
AT2G19740
AT4G12600
AT3G09500
AT1G32310
AT3G09735
AT5G62300
AT5G15970
AT3G17100
AT1G73885
AT5G27700
AT2G02100
AT5G05950
AT5G52960
AT4G00100
AT3G59350
AT1G69510
AT3G11770
AT4G14615
AT3G55430
AT3G61470
AT1G57540
AT3G50685
AT5G65660
AT2G42310
AT1G56200
AT1G21500
AT5G02960
AT1G69890
AT3G12965
AT1G54580
AT5G03850
AT4G24805
AT5G08040
AT4G00150
AT3G45030
AT2G21185
AT1G35516
AT2G05220
AT2G20724
AT2G42540
AT1G78460
AT4G13180
AT1G10030
AT1G68440
AT3G15450
AT1G66180
AT1G12910
AT4G15780
AT2G34770
AT2G21580
AT1G66820
AT1G69252
AT2G29020
AT3G05810
AT3G17210
AT4G18100
AT4G40065
AT5G64130
AT3G13910
AT1G01210
AT4G04830
AT1G68238
AT5G62900
AT2G40140
AT3G50900
AT4G27990
AT1G20460
AT1G27695
AT1G14450
AT4G12970
AT5G17610
AT5G58650
AT3G48030
AT1G50732
AT2G02130
AT3G09200
AT2G32090
AT3G17668
AT3G06780
AT1G10682
AT5G64140
AT1G72920
AT2G17450
AT2G36430
AT4G36500
AT1G24170
AT4G07825
AT3G24506
AT1G55152
AT3G47295
AT5G57887
AT1G56045
AT1G74840
AT3G28900
AT2G45820
AT5G09310
AT1G29970
AT3G57530
AT3G62422
AT3G62420
AT1G28330
AT5G10700
AT1G33140
AT2G28370
AT3G52590
AT4G36040
AT5G01530
AT1G74880
AT2G47690
AT5G17870
AT4G05070
AT3G52105
AT2G01755
AT3G61640
AT2G25210
AT2G43810
AT2G43460
AT3G15060
AT5G63670
AT4G31510
AT4G17460
AT5G01350
AT2G22500
AT5G13140
AT5G20570
AT2G36930
AT1G01100
AT4G16410
AT1G12310
AT2G33510
AT4G10100
AT1G50320
AT3G02700
AT5G40970
AT5G50810
AT5G57815
AT4G05150
AT5G18080
AT1G18010
AT3G51500
AT1G75950
AT1G10522
AT5G46250
AT1G77370
AT4G03030
AT2G27960
AT4G17870
AT3G63120
AT5G58920
AT4G38800
AT5G60340
AT1G01170
AT1G60660
AT5G20520
AT5G20700
AT1G76020
AT1G47820
AT3G49910
AT2G36900
AT4G20870
AT2G34860
AT4G18590
AT5G47110
AT4G31720
AT5G15320
AT3G53370
AT2G41410
AT5G20650
AT5G13780
AT3G23805
AT2G23310
AT1G23390
AT3G11940
AT4G11240
AT1G49245
AT5G51400
AT4G31290
AT1G03870
AT2G33370
AT5G40080
AT2G37470
AT3G02080
AT5G42900
AT5G41520
AT3G18780
AT3G11120
AT2G24790
AT3G13175
AT4G33666
AT4G36780
AT4G30650
AT5G55160
AT2G47910
AT5G11890
AT5G14240
AT2G16586
AT4G37300
AT3G60480
AT1G31580
AT2G48070
AT3G22230
AT5G64650
AT4G28750
AT5G63030
AT5G22875
AT5G06660
AT5G06340
AT3G61110
AT5G13190
AT3G06470
AT5G01595
AT4G16190
AT2G26975
AT3G60300
AT2G37190
AT4G27380
AT1G16920
AT1G11545
AT3G57785
AT5G20885
AT1G10230
AT4G10810
AT4G37830
AT2G22330
AT2G14910
AT1G73790
AT4G02230
AT4G35490
AT4G35905
AT5G65575
AT5G01810
AT2G01590
AT1G69620
AT5G20130
AT2G39000
AT1G77710
AT2G47110
AT1G75690
AT5G04800
AT4G38690
AT2G40205
AT3G05020
AT5G51550
AT1G68260
AT1G09690
AT5G47435
AT1G01730
AT1G48440
AT1G36380
AT4G24210
AT5G61440
AT3G43980
AT1G23860
AT1G48750
AT3G11500
AT1G70290
AT3G01740
AT5G16060
AT3G48690
AT1G32210
AT4G15620
AT5G59140
AT4G34265
AT5G23290
AT5G65410
AT4G35980
AT2G05620
AT5G20230
AT3G53430
AT1G10590
AT5G27430
AT5G55290
AT5G28920
AT5G45010
AT2G21060
AT5G06210
AT1G06515
AT5G12240
AT1G55330
AT1G77940
AT1G78020
AT1G18060
AT2G14900
AT4G34760
AT4G38920
AT2G34480
AT3G06610
AT3G49870
AT2G19310
AT2G36160
AT5G59613
AT1G27400
AT1G63980
AT5G53310
AT5G38980
AT2G41100
AT4G38490
AT5G51110
AT1G49140
AT1G15250
AT1G51700
AT4G35320
AT3G03070
AT5G55140
AT2G30000
AT2G28910
AT2G15580
AT4G27000
AT2G27260
AT4G29905
AT3G27750
AT3G63160
AT5G24570
AT5G11770
AT5G66240
AT4G09550
AT4G13950
AT3G12650
AT1G80180
AT2G36145
AT4G13615
AT2G25520
AT3G04230
AT4G34750
AT1G53030
AT2G33250
AT5G64280
AT1G17200
AT3G53470
AT1G01725
AT2G32650
AT5G46020
AT5G26880
AT5G56710
AT1G76490
AT1G12440
AT4G30660
AT1G12810
AT1G71865
AT3G63420
AT3G03920
AT3G23490
AT3G59650
AT4G32030
AT4G13200
AT3G16310
AT3G46040
AT3G04880
AT1G04240
AT2G47380
AT2G23120
AT5G22210
AT3G04400
AT2G20120
AT2G15910
AT2G43550
AT3G46600
AT1G22885
AT5G09770
AT2G31090
AT2G17240
AT3G42150
AT2G18390
AT5G58430
AT3G02560
AT4G25050
AT5G50460
AT5G56550
AT2G23810
AT1G73530
AT3G53850
AT4G01850
AT3G54920
AT1G45170
AT1G52720
AT1G53035
AT4G32680
AT2G27710
AT3G25717
AT5G19240
AT3G21055
AT1G67430
AT1G76100
AT4G01950
AT1G04480
AT5G11340
AT5G44340
AT5G21940
AT5G24460
AT2G30270
AT5G42190
AT5G59440
AT4G32240
AT5G46780
AT4G16500
AT1G68220
AT1G22140
AT5G41560
AT4G34670
AT5G65220
AT1G69700
AT4G26480
AT5G02610
AT4G15770
AT5G49550
AT4G30220
AT4G39300
AT4G33640
AT4G23400
AT1G71480
AT1G72750
AT4G08685
AT4G21620
AT1G72630
AT1G33120
AT1G61790
AT4G09890
AT1G08110
AT1G47278
AT1G72030
AT2G44310
AT2G18280
AT1G55805
AT2G46220
AT2G44120
AT3G07790
AT1G08360
AT5G54580
AT5G23040
AT1G51402
AT3G58700
AT5G05250
AT1G42990
AT2G21660
AT1G05720
AT1G33810
AT3G55770
AT4G19390
AT5G65580
AT3G22680
AT5G48335
AT1G78150
AT1G71730
AT2G46505
AT5G67250
AT1G66890
AT1G07070
AT2G18270
AT3G07560
AT2G41840
AT2G36170
AT4G14430
AT3G16770
AT2G45160
AT2G36000
AT5G51960
AT3G22210
AT2G42220
AT5G18850
AT1G75810
AT4G31310
AT3G02770
AT2G39010
AT4G04780
AT1G75800
AT5G18800
AT4G31560
AT1G79850
AT1G29395
AT4G37660
AT1G48300
AT2G37340
AT1G52347
AT3G63410
AT1G16170
AT1G15390
AT3G06750
AT2G02050
AT3G62790
AT1G06640
AT1G21930
AT1G06460
AT3G13674
AT3G56360
AT4G08280
AT1G21830
AT5G67260
AT1G03600
AT2G38540
AT5G52370
AT5G45490
AT3G05880
AT5G11630
AT5G28060
AT3G19508
AT1G53560
AT3G52560
AT1G02870
AT2G04900
AT2G02510
AT4G17730
AT2G07340
AT5G23740
AT4G26840
AT2G36060
AT5G65480
AT5G20090
AT5G57290
AT5G64350
AT2G42530
AT1G74970
AT1G49410
AT5G06320
AT5G17280
AT5G42850
AT2G23930
AT5G47030
AT5G53560
AT5G01650
AT4G12917
AT2G38310
AT1G79260
AT5G62930
AT3G05560
AT5G67480
AT1G74520
AT1G19770
AT4G12340
AT4G38280
AT5G61310
AT1G05385
AT5G54600
AT3G60690
AT1G23290
AT4G17390
AT1G73230
AT2G35830
AT3G11090
AT1G04640
AT5G50450
AT5G08000
AT1G31330
AT5G27850
AT3G56340
AT1G62820
AT2G29700
AT1G70190
AT5G14410
AT1G79660
AT3G10860
AT1G32460
AT5G26800
AT3G07110
AT3G60420
AT5G19940
AT1G07960
AT4G26230
AT5G35740
AT1G72610
AT4G39220
AT5G38410
AT2G19790
AT4G02370
AT3G15480
AT4G00810
AT1G15500
AT1G51400
AT2G17380
AT5G38650
AT5G19120
AT2G29400
AT3G24770
AT4G02840
AT4G08240
AT1G15230
AT1G16320
AT2G20820
AT5G42092
AT1G48170
AT3G56275
AT5G14800
AT5G08290
AT5G55850
AT5G49640
AT2G33740
AT4G02130
AT2G35605
AT1G07830
AT5G09600
AT2G40380
AT1G17090
AT3G55170
AT3G51510
AT3G01390
AT2G21290
AT5G56940
AT1G21065
AT4G33250
AT5G13430
AT1G22780
AT1G75350
AT2G45250
AT4G33670
AT5G02500
AT4G29390
AT4G12040
AT3G01050
AT4G20380
AT3G53630
AT1G57660
AT3G52535
AT5G19760
AT1G11530
AT4G34190
AT2G18020
AT5G01020
AT5G21070
AT1G01050
AT1G19600
AT2G38450
AT3G44735
AT1G07140
AT4G30845
AT2G34510
AT3G24830
AT3G02470
AT2G24765
AT2G45640
AT5G47930
AT1G43700
AT1G76010
AT3G10090
AT1G02140
AT3G11510
AT4G24220
AT4G13940
AT5G23060
AT3G12260
AT1G10600
AT5G41685
AT1G60870
AT2G31880
AT2G38465
AT4G36130
AT1G78040
AT3G48680
AT4G29480
AT5G55710
AT4G36515
AT2G34470
AT2G38230
AT3G06040
AT1G21190
AT2G17840
AT5G05360
AT5G24890
AT3G08610
AT2G36320
AT2G45980
AT5G04600
AT1G03130
AT5G02450
AT1G70830
AT1G19120
AT5G08060
AT4G16141
AT1G53320
AT1G30260
AT4G40040
AT5G55790
AT4G29410
AT3G01820
AT1G74470
AT2G39870
AT2G22170
AT1G47520
AT1G32580
AT3G10525
AT3G26650
AT3G60245
AT4G20150
AT4G32260
AT4G00585
AT5G45775
AT2G46540
AT4G00720
AT3G56800
AT3G13882
AT5G56140
AT2G14285
AT1G06400
AT5G18110
AT4G23890
AT1G76960
AT3G56710
AT2G44525
AT3G60600
AT1G17100
AT5G51020
AT2G41110
AT2G24290
AT5G15780
AT1G65290
AT5G42060
AT4G26210
AT4G20440
AT2G20920
AT5G43970
AT5G04750
AT2G30570
AT3G16080
AT1G15125
AT5G42300
AT2G30260
AT2G34520
AT5G44580
AT2G39460
AT2G47840
AT3G26510
AT3G60210
AT3G13580
AT1G70780
AT1G64640
AT3G13230
AT4G11360
AT5G63510
AT3G44720
AT5G22920
AT3G10770
AT1G79390
AT1G66580
AT5G58640
AT2G41420
AT5G54390
AT1G28250
AT4G14420
AT2G17360
AT3G56910
AT3G55460
AT1G06200
AT1G15885
AT4G25080
AT1G12080
AT5G59880
AT3G07220
AT5G08100
AT3G50790
AT4G14100
AT1G56300
AT2G25900
AT2G27970
AT3G44590
AT4G33980
AT3G62400
AT1G48350
AT5G05100
AT4G09030
AT3G10610
AT1G14400
AT3G49570
AT2G43680
AT2G37410
AT1G03330
AT1G05070
AT3G56680
AT5G47310
AT1G48160
AT3G25120
AT1G70660
AT3G07880
AT3G59810
AT1G15270
AT3G06680
AT3G54880
AT3G56490
AT3G17160
AT2G28740
AT3G63080
AT1G02280
AT2G21195
AT3G49010
AT2G42740
AT5G10780
AT1G74730
AT2G42680
AT5G02160
AT1G18210
AT4G24440
AT4G34555
AT3G06700
AT3G16190
AT5G47550
AT4G02080
AT2G19730
AT5G09960
AT3G09470
AT3G28180
AT1G45230
AT3G26430
AT2G04410
AT2G27860
AT5G09510
AT5G14740
AT5G19290
AT2G41180
AT5G47570
AT5G61170
AT1G10950
AT4G14890
AT3G56940
AT1G04770
AT5G64400
AT5G11760
AT3G15810
AT1G72170
AT1G08930
AT4G01935
AT3G04920
AT1G77540
AT5G01800
AT4G30950
AT1G12090
AT1G16000
AT3G59380
AT3G52580
AT5G42000
AT1G15260
AT4G14320
AT2G25310
AT1G15180
AT2G01870
AT5G03460
AT3G53980
AT1G63830
AT5G11970
AT3G07568
AT3G02180
AT5G32440
AT5G17560
AT3G02910
AT1G51650
AT1G24020
AT2G35520
AT3G62810
AT2G44620
AT3G59400
AT3G51920
AT4G21960
AT1G61570
AT2G20390
AT1G74050
AT2G39310
AT1G71080
AT5G13510
AT2G39770
AT3G07910
AT2G38870
AT1G28395
AT5G51620
AT5G05370
AT5G16130
AT3G17170
AT4G18700
AT2G03350
AT1G64090
AT5G53940
AT3G58500
AT2G16930
AT1G17880
AT3G53460
AT5G11280
AT3G56240
AT1G72900
AT3G23760
AT1G60010
AT2G43030
AT3G56400
AT1G48320
AT4G23470
AT2G40880
AT4G37980
AT5G09830
AT5G19030
AT1G04270
AT2G43130
AT1G06360
AT3G09900
AT3G62870
AT3G54210
AT2G17300
AT2G19760
AT3G22630
AT1G57680
AT1G57860
AT4G15000
AT3G18050
AT4G33660
AT4G34700
AT2G35795
AT5G42820
AT5G23140
AT1G25260
AT2G04630
AT1G73940
AT1G58290
AT1G57765
AT5G44710
AT1G34030
AT3G63540
AT1G53670
AT3G07480
AT4G22330
AT3G05070
AT3G15580
AT5G62575
AT5G55940
AT2G44670
AT1G72510
AT5G06370
AT5G47220
AT1G30380
AT4G39100
AT2G37270
AT4G22190
AT5G59890
AT5G48870
AT1G43560
AT2G30424
AT5G09220
AT5G14320
AT5G57170
AT2G46280
AT5G12320
AT4G16720
AT5G43700
AT4G38460
AT5G66570
AT5G61660
AT4G22750
AT4G29030
AT3G62580
AT4G38160
AT1G78560
AT3G13710
AT2G40060
AT3G47833
AT5G20290
AT5G52470
AT3G60770
AT3G20390
AT3G18280
AT2G31490
AT3G47370
AT2G44650
AT1G20010
AT2G44290
AT3G46430
AT4G21192
AT5G10960
AT3G15395
AT5G35530
AT3G26900
AT2G46820
AT5G08760
AT3G07430
AT1G27650
AT1G20580
AT1G03900
AT5G20020
AT4G10450
AT1G67350
AT5G55190
AT2G05310
AT1G26880
AT5G07090
AT1G65295
AT2G41430
AT1G77750
AT5G10180
AT3G56190
AT3G01850
AT2G11910
AT1G71950
AT5G67600
AT2G47640
AT3G52300
AT5G12190
AT1G71260
AT2G24150
AT2G20930
AT5G11500
AT1G26740
AT5G23440
AT4G02725
AT2G31410
AT5G54855
AT5G59950
AT2G47710
AT5G12250
AT5G42420
AT1G16240
AT1G29260
AT2G03680
AT5G64816
AT5G15200
AT2G38140
AT2G15890
AT2G43820
AT5G20010
AT2G32070
AT4G34720
AT1G07660
AT1G32400
AT4G29670
AT5G16030
AT2G15970
AT4G21790
AT4G30996
AT4G23710
AT4G28060
AT1G15120
AT3G52730
AT3G16520
AT1G18020
AT2G06010
AT2G07180
AT2G47700
AT1G28280
AT1G20840
AT3G48740
AT3G45980
AT4G00860
AT2G13975
AT2G23670
AT2G15050
AT5G52240
AT5G25940
AT1G10630
AT1G57720
AT3G23830
AT3G14430
AT3G10020
AT1G60550
AT3G09390
AT5G20165
AT4G20830
AT5G45750
AT4G22380
AT1G22450
AT1G24050
AT1G70890
AT1G78670
AT5G46160
AT3G09740
AT4G25890
AT3G55750
AT2G41650
AT3G23325
AT5G13850
AT1G26470
AT4G24920
AT3G12600
AT4G34870
AT5G03880
AT5G01920
AT4G25700
AT2G34690
AT1G72370
AT1G16810
AT1G11475
AT4G38970
AT4G35460
AT4G03150
AT1G19350
AT1G07080
AT4G39460
AT1G52590
AT3G63210
AT5G36290
AT2G47730
AT5G67220
AT2G39500
AT5G24210
AT1G02780
AT2G27400
AT5G60540
AT3G13720
AT1G70760
AT5G48760
AT3G20470
AT4G04800
AT4G21105
AT1G66590
AT1G60950
AT1G71500
AT4G03520
AT1G04985
AT3G07390
AT1G74920
AT3G56070
AT3G52090
AT3G63310
AT1G76200
AT3G25910
AT4G30760
AT1G17470
AT5G24660
AT5G35480
AT1G15370
AT2G27510
AT5G14920
AT2G33180
AT5G44020
AT1G68300
AT2G28840
AT5G52420
AT4G32590
AT1G21130
AT5G27820
AT2G19750
AT5G66090
AT5G47640
AT1G54080
AT1G58590
AT2G21170
AT5G63400
AT2G17420
AT2G44860
AT5G60790
AT4G02620
AT5G67420
AT5G10360
AT5G16710
AT3G08770
AT5G03345
AT1G02305
AT5G55210
AT2G45470
AT1G18540
AT4G05180
AT4G14342
AT1G80530
AT4G14500
AT5G62690
AT5G58005
AT3G52630
AT2G28430
AT3G05000
AT1G66240
AT4G05631
AT5G52440
AT1G08380
AT3G54900
AT1G52870
AT5G08180
AT1G33600
AT2G01620
AT2G25490
AT3G50550
AT2G35810
AT2G14460
AT1G22350
AT4G01000
AT1G70310
AT5G07470
AT1G27530
AT5G44005
AT2G30766
AT5G38520
AT5G52780
AT2G37970
AT5G22440
AT2G29310
AT2G43970
AT5G05960
AT5G25280
AT2G46390
AT3G23820
AT1G64355
AT4G34110
AT5G06360
AT3G07760
AT2G21600
AT4G08460
AT4G14960
AT2G24860
AT5G58590
AT5G47840
AT5G46110
AT4G22000
AT1G54630
AT2G45710
AT2G20860
AT2G27290
AT3G01690
AT5G19150
AT1G04630
AT3G22235
AT1G69935
AT5G12470
AT3G20680
AT1G05190
AT3G26780
AT5G16250
AT2G38210
AT3G04890
AT1G61250
AT1G18650
AT2G45695
AT4G32130
AT5G48580
AT2G34460
AT5G62190
AT1G07820
AT2G35120
AT1G53520
AT1G23490
AT4G39880
AT1G11260
AT1G24148
AT4G30330
AT3G47430
AT4G00355
AT4G36420
AT4G25910
AT1G10960
AT3G52230
AT2G33340
AT5G20250
AT1G22530
AT5G65990
AT5G56760
AT2G35370
AT2G41940
AT3G14290
AT2G34560
AT2G30410
AT3G12345
AT2G15090
AT2G29530
AT2G26580
AT1G80230
AT3G05760
AT3G49780
AT4G25100
AT2G04700
AT3G46320
AT4G17170
AT3G22440
AT5G14105
AT2G45200
AT5G59850
AT4G35750
AT2G45070
AT5G67560
AT2G31670
AT5G02120
AT1G67785
AT2G47610
AT5G67490
AT5G49510
AT5G10450
AT2G39020
AT3G15360
AT1G77350
AT2G01250
AT4G14540
AT3G10850
AT1G25275
AT5G46800
AT3G59980
AT2G40080
AT1G67660
AT4G09320
AT3G45640
AT3G45770
AT5G17670
AT3G13460
AT5G58740
AT5G20180
AT2G14890
AT3G51010
AT3G22120
AT4G39710
AT3G53890
AT4G19640
AT1G48450
AT1G47200
AT5G39950
AT2G33450
AT5G58220
AT2G21330
AT5G57440
AT5G10400
AT5G50870
AT4G17560
AT3G61460
AT1G47420
AT2G43710
AT5G05080
AT2G39990
AT2G32720
AT2G21130
AT4G25550
AT2G37240
AT2G37250
AT3G48750
AT2G43150
AT1G50010
AT3G46560
AT5G08050
AT1G80500
AT3G22890
AT3G02200
AT1G70600
AT5G65430
AT3G01470
AT5G42790
AT5G62200
AT1G79790
AT1G33265
AT3G12760
AT5G45680
AT1G33110
AT1G76030
AT2G22080
AT4G24990
AT5G55125
AT2G24060
AT1G55160
AT3G46010
AT4G14440
AT4G26110
AT2G03870
AT1G51730
AT3G27690
AT4G15545
AT1G27950
AT1G53233
AT2G03820
AT3G28710
AT5G15960
AT2G33220
AT1G01820
AT5G58250
AT2G32080
AT4G10480
AT5G17770
AT3G56010
AT4G15630
AT5G40770
AT2G04390
AT3G16850
AT5G65260
AT1G50490
AT5G41600
AT3G48570
AT2G35240
AT5G11450
AT1G29670
AT1G75560
AT3G03990
AT5G28750
AT1G10360
AT5G02380
AT2G32060
AT5G27990
AT2G20230
AT3G56290
AT1G47640
AT1G80780
AT5G66860
AT3G45930
AT3G57560
AT1G12920
AT1G31160
AT1G22850
AT2G38530
AT2G43640
AT3G17465
AT1G59830
AT3G08030
AT3G17930
AT1G66410
AT1G24147
AT3G02190
AT3G02900
AT2G19480
AT4G02340
AT3G48930
AT2G03310
AT5G03350
AT5G35735
AT5G21274
AT5G48930
AT1G28510
AT3G46030
AT5G22000
AT1G14980
AT5G19770
AT3G15190
AT1G14320
AT3G62190
AT1G44000
AT4G12880
AT2G37220
AT2G15000
AT1G20225
AT5G58240
AT3G22480
AT5G08540
AT5G32450
AT4G11220
AT1G14345
AT3G05410
AT3G62410
AT2G39900
AT3G17020
AT5G63160
AT4G22570
AT1G05205
AT3G01340
AT3G18410
AT1G53400
AT5G19250
AT3G12930
AT5G27760
AT5G51545
AT5G52650
AT3G17090
AT2G28800
AT2G44065
AT1G01090
AT2G20450
AT1G72020
AT4G15490
AT1G74060
AT4G34180
AT1G13930
AT2G35945
AT2G27530
AT5G22340
AT3G46940
AT5G61410
AT5G25350
AT4G26570
AT1G14670
AT5G10160
AT1G74670
AT1G04420
AT5G63150
AT3G08920
AT1G06680
AT1G76670
AT3G24480
AT1G19000
AT2G34620
[truncated: 445 more rows]

## Sheet: Table S8
Table S8	GO enrichment of overlapping genes between SR45 targets and isoform-switching genes.
ID	Description	GeneRatio	BgRatio	RichFactor	FoldEnrichment	zScore	pvalue	p.adjust	qvalue	geneID	Count
GO:0072521	purine-containing compound metabolic process	1968-06-01	297/21384	0.020202	6.35294	5.24686	0.000362714	0.0676217	0.0539248	GSM2-LIKE/LKR/AtFBA7/GPDHC1/ATHKL1/AtVAB2	6
GO:0046496	nicotinamide nucleotide metabolic process	1968-04-01	117/21384	0.034188	10.7511	5.97353	0.000529173	0.0676217	0.0539248	GSM2-LIKE/AtFBA7/GPDHC1/ATHKL1	4
GO:0006163	purine nucleotide metabolic process	1968-05-01	209/21384	0.0239234	7.52322	5.35253	0.000537661	0.0676217	0.0539248	GSM2-LIKE/AtFBA7/GPDHC1/ATHKL1/AtVAB2	5
GO:0019362	pyridine nucleotide metabolic process	1968-04-01	118/21384	0.0338983	10.66	5.94309	0.000546438	0.0676217	0.0539248	GSM2-LIKE/AtFBA7/GPDHC1/ATHKL1	4
GO:0072524	pyridine-containing compound metabolic process	1968-04-01	128/21384	0.03125	9.82721	5.65748	0.000741787	0.073437	0.0585622	GSM2-LIKE/AtFBA7/GPDHC1/ATHKL1	4
GO:0010267	ta-siRNA processing	1968-02-01	15/21384	0.133333	41.9294	8.95622	0.00101859	0.0811317	0.0646983	ATDCL2/ANAC051	2
GO:0009117	nucleotide metabolic process	1968-05-01	257/21384	0.0194553	6.1181	4.66222	0.00135687	0.0811317	0.0646983	GSM2-LIKE/AtFBA7/GPDHC1/ATHKL1/AtVAB2	5
GO:0006753	nucleoside phosphate metabolic process	1968-06-01	384/21384	0.015625	4.9136	4.37088	0.00138205	0.0811317	0.0646983	GSM2-LIKE/LKR/AtFBA7/GPDHC1/ATHKL1/AtVAB2	6
GO:0009704	de-etiolation	1968-02-01	18/21384	0.111111	34.9412	8.1365	0.00147512	0.0811317	0.0646983	LAF3/PAP3	2
GO:0006091	generation of precursor metabolites and energy	1968-06-01	417/21384	0.0143885	4.52476	4.10549	0.0020955	0.0929982	0.0741613	GSM2-LIKE/NA/DEG5/AtFBA7/ATHKL1/PAP3	6
GO:0000162	tryptophan biosynthetic process	1968-02-01	23/21384	0.0869565	27.3453	7.13989	0.00241436	0.0929982	0.0741613	IGPS/pat1	2
GO:0046219	indolalkylamine biosynthetic process	1968-02-01	23/21384	0.0869565	27.3453	7.13989	0.00241436	0.0929982	0.0741613	IGPS/pat1	2
GO:0055086	nucleobase-containing small molecule metabolic process	1968-06-01	430/21384	0.0139535	4.38796	4.00844	0.00244238	0.0929982	0.0741613	GSM2-LIKE/LKR/AtFBA7/GPDHC1/ATHKL1/AtVAB2	6
GO:1901607	alpha-amino acid biosynthetic process	1968-04-01	186/21384	0.0215054	6.76281	4.4584	0.00292521	0.0978566	0.0780355	NA/LKR/IGPS/pat1	4
GO:0046034	ATP metabolic process	1968-03-01	90/21384	0.0333333	10.4824	5.09149	0.00296535	0.0978566	0.0780355	AtFBA7/ATHKL1/AtVAB2	3
GO:0042398	cellular modified amino acid biosynthetic process	1968-02-01	27/21384	0.0740741	23.2941	6.54693	0.00332222	0.0994269	0.0792878	ATDFD/AtPSS1	2
GO:0008652	amino acid biosynthetic process	1968-04-01	196/21384	0.0204082	6.41777	4.30367	0.00352835	0.0994269	0.0792878	NA/LKR/IGPS/pat1	4
GO:0009205	purine ribonucleoside triphosphate metabolic process	1968-03-01	98/21384	0.0306122	9.62665	4.83442	0.00377038	0.0994269	0.0792878	AtFBA7/ATHKL1/AtVAB2	3
GO:0010565	regulation of cellular ketone metabolic process	1968-03-01	99/21384	0.030303	9.52941	4.80436	0.00387944	0.0994269	0.0792878	ATGCN2/ATICE1/WRI4	3
GO:0046434	organophosphate catabolic process	1968-03-01	101/21384	0.029703	9.34071	4.74551	0.0041033	0.0994269	0.0792878	AtFBA7/GPDHC1/ATHKL1	3
GO:0009144	purine nucleoside triphosphate metabolic process	1968-03-01	102/21384	0.0294118	9.24913	4.7167	0.00421811	0.0994269	0.0792878	AtFBA7/ATHKL1/AtVAB2	3
